# Supplementary material for: Exploring the association between smartphone-based place visitation data and neighborhood-level coronary heart disease in the United States
Source: PLoS One. 2025 Aug 14;20(8):e0329455. doi: 10.1371/journal.pone.0329455 (PMC12352783; doi:10.1371/journal.pone.0329455)
Supplement: S1 Data — (CSV) [file pone.0329455.s001.csv]

AFFGEOID	long	lat	CHD	%>=60	%Black	%Hispanic	%Asian	%Poverty	%Uninsured	%Unemployed	Med_income	Physical Activities places	Less healthy food retailers	Healthy Food retailer	Drinking places	Smoking areas	Physical Activities places_x_%>=60	Physical Activities places_x_Med_income	Less healthy food retailers_x_%>=60	Less healthy food retailers_x_Med_income	Healthy Food retailer_x_%>=60	Healthy Food retailer_x_Med_income	Drinking places_x_%>=60	Drinking places_x_Med_income	Smoking areas_x_%>=60	Smoking areas_x_Med_income
1400000US39153504200	1203064.9446464295	2097653.32714169	7.0	12.8	35.65573770491803	4.274004683840749	7.845433255269321	38.7	13.5	3.2	23036.0	16.41858	27.442985	16.0454482	5.032976014146904	0.787552	210.157824	378218.40887999994	351.270208	632176.60246	205.38173696	369622.94473519997	64.42209298108037	115939.63546188807	10.080665600000001	18142.047872
1400000US36071000502	1806142.907326605	2264073.8393039363	5.0	13.4	18.814775445123573	64.2838161041722	0.7175126229072548	18.1	15.3	2.5	47500.0	12.091449	21.531239	33.977692	4.4669655070367345	1.157607	162.02541660000003	574343.8275	288.5186026	1022733.8524999999	455.3010728	1613940.3699999999	59.85733779429224	212180.86158424488	15.511933800000001	54986.332500000004
1400000US06013370000	-2262233.0043283086	1971398.4643345803	4.90000009537	27.5	13.017543859649122	19.54385964912281	18.947368421052637	5.7	10.1	2.0	102450.0	45.649768	22.244434	32.90336386676216	5.952481377309736	1.331192	1255.36862	4676818.7316000005	611.7219349999999	2278942.2632999998	904.8425063359595	3370949.6281497837	163.69323787601775	609831.7171053825	36.60778	136380.62039999999
1400000US48113019204	-70882.38302618892	1098147.1497400268	4.69999980927	10.6	9.819918416078002	58.14346831161078	1.502338075813352	10.2	40.0	4.3	72332.0	17.592762999999998	30.228409	27.357983830247758	3.416197262742363	1.16942	186.48328779999997	1272519.7333159999	320.42113539999997	2186481.279788	289.99462860062624	1978857.6864094809	36.21169098506905	247100.3804086806	12.395851999999998	84586.48744
1400000US05101180100	250153.0355606472	1449276.7162883757	8.5	35.9	0.0498504486540378	0.0	0.0	10.2	4.2	2.5	40577.0	5.945156	35.542868999999996	24.191773445573816	1.5475240000000001	0.799851	213.4311004	241236.595012	1275.9889970999998	1442222.9954129998	868.4846666960999	981629.5911010487	55.5561116	62793.881348	28.7146509	32455.554027
1400000US26125193000	1041102.0409941346	2256484.931522464	5.69999980927	36.7	1.8856629751571383	3.202633941933553	4.4298114337024845	4.4	2.4	1.1	101750.0	39.064816	33.623927	44.31529291572931	8.061488930480511	1.522452	1433.6787472	3974845.028	1233.9981209000002	3421234.57225	1626.3712500072656	4509081.054175457	295.8566437486348	820256.498676392	55.8739884	154909.49099999998
1400000US17031807500	679364.5653175478	2143624.81323571	4.69999980927	24.8	2.1739130434782608	11.137581893984514	33.26384752829065	4.8	2.8	4.3	116000.0	34.27943500000001	24.631756	30.9096305963615	3.341705763985411	2.227021	850.1299880000001	3976414.460000001	610.8675488	2857283.696	766.5588387897652	3585517.149177934	82.8743029468382	387637.86862230767	55.2301208	258334.43600000002
1400000US42129800600	1356652.208091141	2067033.0762926696	8.69999980927	23.7	20.685434516523863	4.48796409628723	11.301509587923295	35.4	8.1	4.3	37719.0	48.512883	18.63985	23.475474	5.924546527369626	0.556477	1149.7553271	1829857.4338770001	441.76444499999997	703076.50215	556.3687338	885471.4038059999	140.4117526986601	223467.97046585492	13.1885049	20989.755963
1400000US17031440300	691060.449775813	2112730.130663638	6.90000009537	28.6	95.92010199745008	0.0	0.0	16.7	9.1	11.8	54167.0	27.338952000000003	36.554086000000005	34.575776638217064	7.672254176734971	0.875016	781.8940272000001	1480869.0129840001	1045.4468596000002	1980025.1763620002	988.8672118530081	1872866.0931623038	219.4264694546202	415582.99199120316	25.025457600000003	47396.991672000004
1400000US36103135208	1883040.2456811012	2206334.6626881305	5.40000009537	25.9	1.1970236169524426	4.98220640569395	2.7175671303785185	1.6	0.7	0.0	134010.0	53.017925000000005	42.34778	73.9982238036995	10.933531883529813	2.594494	1373.1642575	7104932.129250001	1096.8075019999999	5675025.9978	1916.553996515817	9916501.97193377	283.17847578342213	1465202.6077118302	67.1973946	347688.14094
1400000US12095016902	1426372.250674205	708341.059276151	6.40000009537	15.3	19.416666666666664	57.01666666666667	3.033333333333333	25.4	29.4	4.8	40394.0	14.70666	39.627717000000004	31.969388604306005	5.6058769999999996	2.861595	225.011898	594060.82404	606.3040701000001	1600722.000498	489.1316456458819	1291371.4832823367	85.7699181	226443.79553799998	43.7824035	115591.26843
1400000US12095016804	1432655.5525905858	704438.7096321044	4.19999980927	18.4	6.354334948842219	52.50403877221325	13.274098007539042	9.2	5.0	3.9	64205.0	45.248712000000005	80.168716	63.20517012556242	8.051441315060899	5.271541	832.5763008	2905193.55396	1475.1043743999999	5147232.4107800005	1162.9751303103485	4058087.947911735	148.14652019712054	516942.789633485	96.99635439999999	338459.289905
1400000US06001442301	-2244459.5500430483	1918402.305273738	3.70000004768	16.7	3.893740902474527	18.377001455604077	54.58515283842795	7.9	2.0	1.9	110761.0	36.095581	29.381328	38.371052	5.248552977608031	1.649801	602.7962027	3997982.6471410003	490.6681776	3254305.270608	640.7965684	4250016.090572	87.65083472605411	581334.9763528431	27.5516767	182733.608561
1400000US30095966400	-1036819.4746923205	2586089.4339904827	6.5	22.0	0.0	6.413246268656716	0.6763059701492536	6.6	6.5	2.3	66146.0	13.857226999999998	23.499371	16.50265952063463	3.031614665291718	1.229474	304.85899399999994	916600.1371419999	516.986162	1554389.394166	363.05850945396185	1091584.9166518983	66.69552263641779	200529.18365038597	27.048427999999998	81324.787204
1400000US06037405101	-1993423.5150293792	1457052.9104810886	4.19999980927	20.7	0.8367455937333096	76.05483354103613	19.583407512907247	9.8	11.3	2.8	78667.0	71.718009	33.645022	49.37677561012807	5.173403798207676	4.709132	1484.5627862999997	5641840.614003	696.4519554	2646752.945674	1022.099255129651	3884322.806921945	107.0894586228989	406976.15659360326	97.47903240000001	370453.287044
1400000US06037199800	-2016234.349419962	1459560.0932554516	6.80000019073	18.4	0.0171585449553877	62.30267673301304	36.3761153054221	24.6	7.8	5.3	37755.0	20.005913999999997	24.623427000000003	41.680823000000004	4.093889869556732	1.767976	368.1088175999999	755323.2830699999	453.0710568	929657.4863850002	766.9271432	1573659.472365	75.32757359984387	154564.81202511443	32.530758399999996	66749.93388
1400000US25017350500	2011697.4517289056	2420471.477956724	2.70000004768	12.6	1.1299435028248588	5.398618957940992	3.640929064657878	6.7	2.1	4.1	116875.0	108.01240800000001	21.870432	49.123681000000005	13.129185	1.076779	1360.9563408000001	12623950.185	275.5674432	2556106.74	618.9583806	5741330.216875001	165.427731	1534473.496875	13.567415399999998	125848.545625
1400000US25017342600	2017816.8612326973	2422687.7184688887	5.19999980927	16.0	18.520859671302148	26.90686894226717	5.920775389801938	10.0	10.4	4.4	66328.0	43.355083	26.896362000000003	40.537215999999994	11.19175	1.508261	693.681328	2875655.945224	430.34179200000005	1783981.8987360003	648.5954559999999	2688752.4628479998	179.068	742326.3940000001	24.132176	100039.935608
1400000US48377950200	-786281.1899651606	761151.3268484356	12.8999996185	31.7	0.0	95.60818578983674	1.8165095424235456	33.7	29.8	6.6	20135.0	2.0443420000000003	6.979167	8.793501999999998	1.9091199729294206	0.100733	64.80564140000001	41162.82617000001	221.23959390000002	140525.52754500002	278.75401339999996	177057.16276999997	60.51910314186263	38440.130654933884	3.1932361	2028.258955
1400000US48029190601	-244574.62888578483	714075.9808232744	6.90000009537	10.5	0.6867523260965884	86.24280017722641	0.9525919361984936	10.8	33.9	1.7	46818.0	12.759604999999999	21.987608	30.417024	3.0467030000000004	1.471611	133.97585249999997	597379.1868899999	230.869884	1029415.8313440001	319.378752	1424064.229632	31.990381500000005	142640.54105400003	15.4519155	68897.883798
1400000US12011110311	1581469.564608814	460626.489401121	5.0	17.9	25.756528948459305	43.747409147436784	2.3904932983280363	3.9	12.1	2.6	61862.0	43.759916	35.861459	44.17894356856738	5.948139	3.775282	783.3024963999999	2707075.923592	641.9201161	2218461.5766580002	790.803089877356	2732997.807038715	106.4716881	367963.77481800003	67.57754779999999	233546.495084
1400000US21089040502	1126594.394254923	1795644.1848137332	8.30000019073	27.7	2.479517033203967	2.0051746442432083	0.0	20.4	4.2	3.0	44615.0	19.350412	46.155198	41.6822766	2.036648	3.105595	536.0064123999999	863318.6313799999	1278.4989845999999	2059214.1587699999	1154.59906182	1859654.7705090002	56.4151496	90865.05052	86.0249815	138556.120925
1400000US21087930100	911032.934487188	1640984.9753391426	9.19999980927	30.6	1.543093714715845	0.0	0.0	10.2	5.4	0.6	34475.0	8.145628	51.936277000000004	42.567606	2.468942	7.918926	249.25621680000003	280820.52530000004	1589.2500762000002	1790503.1495750002	1302.5687436	1467518.21685	75.54962520000001	85116.77545	242.3191356	273004.97385
1400000US48355002301	-138908.52058499953	519170.0652555477	6.90000009537	21.1	2.2113594040968345	80.58659217877096	0.3026070763500931	14.2	15.9	4.5	46105.0	45.900337	55.618136	49.06738619125975	4.935691	4.151571	968.4971107000001	2116235.037385	1173.5426696000002	2564274.16028	1035.3218486355809	2262251.840348031	104.1430801	227560.033555	87.5981481	191408.180955
1400000US17197883209	647578.8615297441	2086539.1464964624	5.5	24.8	10.28099173553719	10.148760330578511	0.0	4.6	2.3	5.2	82725.0	27.678557	29.588793	27.442255000000003	7.493354576754981	3.293198	686.4282136	2289708.6278250003	733.8020664	2447732.9009249997	680.5679240000001	2270160.544875	185.83519350352353	619887.7573620558	81.6713104	272429.80455
1400000US42043020400	1600203.7283364716	2078444.8544338488	5.0	18.4	17.191283292978206	9.20096852300242	2.4818401937046004	18.8	5.4	2.1	43477.0	19.932776999999998	15.060934	30.716576	13.99445	1.009027	366.7630967999999	866617.3456289999	277.1211856	654804.2275179999	565.1849983999999	1335464.574752	257.49788	608436.70265	18.566096799999997	43869.46687899999
1400000US26163555600	1036010.0014107124	2220418.1364059392	6.19999980927	25.4	31.76134333690604	10.146480886030725	0.6788138620936048	5.0	9.8	2.5	57893.0	19.607033	22.734567	26.594589000000003	5.883740194428589	1.595889	498.0186382	1135109.961469	577.4580017999999	1316172.287331	675.5025606	1539640.5409770003	149.44700093848616	340627.3710760543	40.535580599999996	92390.80187699999
1400000US22071001722	577660.0062814779	789514.5178684511	9.89999961853	20.3	96.47360547125454	2.8211156229963668	0.0	34.7	15.8	5.8	24857.0	15.083517	21.011871	16.708315000000002	5.695498	0.294529	306.19539510000004	374930.982069	426.5409813	522292.07744699996	339.17879450000004	415318.5859550001	115.6186094	141572.993786	5.9789387	7321.107352999999
1400000US42069100300	1675100.4382174194	2224370.2636572747	4.80000019073	12.8	5.760424198602073	6.700409737286093	4.483007953723789	74.9	0.6	2.3	25148.0	26.301561	51.132642	44.288804	4.4261139423076425	1.141008	336.6599808	661431.6560279999	654.4978176	1285883.681016	566.8966912	1113774.842992	56.65425846153783	111307.9134211526	14.6049024	28694.069184
1400000US06037291300	-2028976.590378759	1438974.0546131518	5.09999990463	28.6	9.515969706947644	24.62956865327626	43.33223575897267	3.4	5.2	1.2	81281.0	39.164190999999995	54.144403	60.473852	7.470451161219314	3.181469	1120.0958626	3183304.6086709998	1548.5299258	4400911.2202429995	1729.5521672000002	4915375.164412	213.6549032108724	607205.7408350671	90.9900134	258592.98178899998
1400000US39035118400	1187940.864630204	2148096.391911352	9.69999980927	43.7	93.51620947630924	2.9093931837073983	0.0	25.2	3.8	5.8	26929.0	17.205119	16.034787	17.997996	4.684518085373972	0.683935	751.8637003	463316.649551	700.7201919000001	431800.77912300004	786.5124252	484668.034284	204.7134403308426	126149.38752103568	29.8879595	18417.685615
1400000US48441012300	-350782.99256871064	1045985.629554929	5.09999990463	13.6	10.302610302610304	26.44952644952645	2.61030261030261	19.2	17.6	5.1	41957.0	18.261158	52.959758	32.54813611271138	6.263537267024914	1.966637	248.35174879999997	766183.4062059999	720.2527087999999	2222032.566406	442.6546511328748	1365622.1468810316	85.18410683153883	262799.2331125643	26.746263199999998	82514.188609
1400000US42101014500	1750975.218478817	2077164.6608258183	5.30000019073	21.9	71.68094218415418	22.483940042826557	1.4453961456102784	37.6	6.2	3.8	17991.0	42.469219	44.500847	61.728415	11.265421	1.293725	930.0758961	764063.719029	974.5685493	800614.738377	1351.8522885	1110555.914265	246.71271989999997	202676.189211	28.3325775	23275.406475
1400000US48051970500	-57804.49349361421	810103.1135085365	9.5	33.4	13.1852879944483	20.425630349294472	0.0	17.2	18.0	4.8	52844.0	13.610438	39.964089	36.234156999999996	5.801043223609672	2.85757	454.5886292	719229.985672	1334.8005726	2111862.319116	1210.2208437999998	1914757.7925079998	193.75484366856304	306550.3281084295	95.442838	151005.42908
1400000US06037292000	-2029944.2670264528	1437461.1711043103	4.40000009537	13.0	10.674585046444344	55.41343079031521	17.709760925841326	26.6	14.9	3.1	42135.0	24.077211000000002	35.038738	38.509818	6.4882979999999995	2.250812	313.00374300000004	1014493.2854850001	455.503594	1476357.22563	500.62763400000006	1622611.18143	84.34787399999999	273384.43623	29.260555999999998	94837.96362
1400000US39035123900	1174223.347625719	2137638.350674162	6.80000019073	18.0	3.604436229205176	23.19778188539741	1.509550215650031	19.9	11.9	6.3	42500.0	37.534821	25.919206000000003	22.691252	6.2194774669937285	1.266052	675.6267780000001	1595229.8925	466.54570800000005	1101566.2550000001	408.44253599999996	964378.21	111.95059440588712	264327.79234723345	22.788936	53807.21
1400000US39035171102	1194367.351327836	2136221.680164421	7.0	16.2	77.59967942296133	1.9835704267681824	0.0	11.1	3.6	4.8	41173.0	26.633074	33.890932	26.428069172105904	5.204446258246131	0.775563	431.45579879999997	1096563.555802	549.0330984	1395391.343236	428.1347205881156	1088122.8920231164	84.31202938358732	214282.66579076796	12.564120599999999	31932.255399
1400000US48441010400	-350351.3513420464	1051567.26919653	8.39999961853	27.3	6.234031681144609	64.38426162493613	0.6131834440470108	25.4	19.7	2.3	27930.0	10.354009999999999	33.032998	21.7823556	4.334768560673924	1.067139	282.664473	289187.49929999997	901.8008454	922611.63414	594.6583078799999	608381.1919079999	118.33918170639812	121070.08589962269	29.1328947	29805.192270000003
1400000US12091022001	897244.6818059649	862988.4594726689	6.0	17.8	18.63162878787879	22.206439393939394	0.5918560606060606	14.6	21.8	2.6	50035.0	39.030437000000006	31.282806	36.9129212113553	4.330185578664786	1.580201	694.7417786000001	1952887.9152950004	556.8339468	1565235.19821	657.0499975621243	1846938.0128101623	77.07730330023318	216660.83542849254	28.1275778	79065.357035
1400000US48201311900	65243.62853392276	738197.7064049258	6.59999990463	17.8	2.4857375713121432	84.88182559087205	2.974735126324368	14.6	32.6	3.9	52059.0	14.741307	26.104042	30.510159278856932	2.9255370000000003	0.887291	262.3952646	767417.701113	464.6519476	1358950.322478	543.0808351636534	1588328.381898013	52.07455860000001	152300.53068300002	15.793779800000001	46191.482169
1400000US06037604002	-2034350.542481875	1441589.840991513	3.79999995232	17.6	7.681219110378914	54.9835255354201	14.724052718286655	8.0	9.6	4.2	61607.0	38.605636	38.710039	45.39755521806103	7.2851810216799056	3.375575	679.4591936	2378377.417052	681.2966864000001	2384809.372673	798.9969718378742	2796807.184319086	128.21918598156634	448818.14720263396	59.410120000000006	207959.049025
1400000US39035171103	1192816.3065007178	2136845.0209926344	8.19999980927	21.0	76.44970414201183	2.9585798816568047	0.0	27.3	4.6	7.5	42618.0	19.148622	31.055355	25.050527999999996	4.924194715979704	0.960113	402.121062	816075.9723959999	652.162455	1323517.11939	526.0610879999999	1067603.4023039998	103.40808903557378	209859.330405623	20.162373	40918.095834
1400000US32003002825	-1692506.3416370573	1619774.961112722	6.80000019073	19.5	1.972127267946358	52.221930055219566	7.152248225085459	9.1	6.2	2.8	65588.0	22.618409999999997	34.983153	27.93973113079393	5.919738	3.574999	441.0589949999999	1483496.2750799998	682.1714835	2294475.038964	544.8247570504816	1832511.0854065123	115.434891	388263.775944	69.7124805	234477.034412
1400000US06037920035	-2029705.8781294487	1502866.1735730944	3.5	17.8	1.3778100072516315	51.399564902102966	11.094996374184191	9.2	14.3	4.2	76992.0	49.680559	67.353895	77.9553526073161	6.565504007810044	6.502672	884.3139502	3825005.598528	1198.8993309999998	5185711.0838399995	1387.6052764102267	6001938.507942481	116.86597133901878	505491.2845693109	115.7475616	500653.722624
1400000US04013092402	-1482852.7916695145	1290578.4027918451	6.59999990463	23.0	4.691572545612511	34.46278598320301	3.4462785983203013	19.4	11.8	3.8	39449.0	23.933505	43.922578	35.036772	5.488356	6.309086	550.470615	944152.838745	1010.219294	1732701.779522	805.8457559999999	1382165.618628	126.232188	216510.155844	145.108978	248887.133614
1400000US41031960302	-1998457.6580760423	2661362.336625648	7.30000019073	22.0	0.2713987473903966	27.870563674321502	0.7724425887265135	8.8	5.8	2.8	56404.0	18.259724	27.589977	32.70759100000001	3.850241417069622	0.766683	401.71392799999995	1029921.4724959999	606.979494	1556185.062708	719.5670020000002	1844838.9627640005	84.70531117553168	217169.01688839495	16.867026	43243.987932000004
1400000US36047057800	1833666.420026216	2167803.929622956	6.5	20.3	1.1042944785276074	18.15950920245399	29.9079754601227	22.6	14.6	3.6	47466.0	38.272232	29.532711	58.84708791206483	12.899601461091377	2.370584	776.9263096000001	1816629.7641120001	599.5140333	1401799.660326	1194.595884614916	2793235.874834069	261.861909660155	612292.4829521633	48.122855200000004	112522.140144
1400000US36047058900	1831205.85726797	2182136.711296525	3.29999995232	18.1	0.0	12.12300413956239	2.1880544056771143	4.9	6.6	1.1	85500.0	41.806681999999995	18.710369	34.663967	14.185797383341017	0.540732	756.7009442	3574471.3109999998	338.6576789	1599736.5495	627.4178027	2963769.1785	256.7629326384724	1212885.676275657	9.7872492	46232.585999999996
1400000US04013061401	-1502620.3709662254	1281181.303113863	6.90000009537	13.7	9.570225963668587	72.75143996455472	0.0	28.7	16.3	4.6	30809.0	15.568575000000003	26.170701	16.965737	1.414530289702648	0.738056	213.28947750000003	479652.22717500007	358.5386037	806293.127109	232.4305969	522697.39123300003	19.379064968926276	43580.26369544888	10.1113672	22738.767304
1400000US04013092305	-1485831.8428435067	1294352.3467510378	6.5	21.8	1.672316384180791	37.03954802259887	1.5141242937853108	12.7	9.7	6.2	52363.0	28.776366	40.479434	35.813343789141264	6.059039648767358	4.435427	627.3247788	1506816.852858	882.4516612	2119624.602542	780.7308946032796	1875294.120830804	132.08706434312842	317269.4931284052	96.6923086	232252.264001
1400000US36055013204	1479698.1802555562	2370578.1576173403	5.19999980927	25.8	7.119126720455624	2.728998576174656	6.324157570004746	6.9	1.3	3.4	72500.0	22.741255	24.327508	31.773499703825195	7.253895071059912	1.388436	586.724379	1648740.9874999998	627.6497064	1763744.33	819.7562923586901	2303578.7285273266	187.15049283334574	525907.3926518436	35.8216488	100661.61
1400000US04013106300	-1473804.6412125293	1289012.358120058	6.30000019073	29.1	3.1455305594266374	17.738403344614774	2.946446346804698	7.3	8.0	0.7	67449.0	36.532294	29.959241000000002	36.409140340098595	7.331738878909143	2.91103	1063.0897554	2464066.698006	871.8139131000001	2020720.846209	1059.505983896869	2455760.10679931	213.35360137625608	494518.4556435428	84.710973	196346.06246999998
1400000US26021010100	788290.2741924119	2172241.5035893302	6.59999990463	26.9	1.1468531468531469	2.797202797202797	0.2237762237762237	12.3	3.9	4.8	64571.0	17.62784	19.844265	21.272931251394983	7.077174555582504	0.652234	474.18889599999994	1138247.25664	533.8107285	1281364.035315	572.241850662525	1373614.4438338254	190.37599554516933	456980.2382285179	17.5450946	42115.401614
1400000US06029002804	-2058310.8720091367	1616446.1231065902	11.3000001907	62.6	0.9163346613545816	21.95219123505976	1.0756972111553786	3.3	1.1	1.3	55880.0	48.573874	35.57669799999999	42.297080451796326	5.097161476068519	3.681379	3040.7245124	2714308.0791200004	2227.1012948	1988025.8842399996	2647.7972362824503	2363560.855646379	319.0823084018893	284829.3832827088	230.45432540000002	205715.45852000001
1400000US17057952800	501862.6539056544	1981086.806849864	7.30000019073	23.7	0.1543805480509456	3.010420686993439	0.0	12.7	4.7	4.2	51750.0	25.535642999999997	74.50523	58.893009000000006	13.185043	1.418762	605.1947390999999	1321469.52525	1765.773951	3855645.6525	1395.7643133000001	3047713.2157500004	312.4855191	682325.97525	33.6246594	73420.9335
1400000US12011060112	1579292.2363518414	480895.5050885121	9.5	30.0	29.274340903158446	41.28164969981728	3.432524145131819	14.2	9.9	2.0	33981.0	30.940958	28.051514	30.763979421863564	3.2260309813225976	2.407995	928.2287399999999	1051404.693798	841.54542	953218.497234	922.9193826559069	1045390.7847343457	96.78092943967793	109623.75877632319	72.23985	81826.078095
1400000US36103146002	1886439.8715468645	2198441.6023651217	4.5	14.9	11.63065496286293	67.30249831195138	4.203241053342336	14.6	7.1	3.8	77962.0	21.207613000000002	40.882209	32.53893024642738	5.567648702953084	1.549301	315.9934337	1653387.9247060001	609.1449141	3187258.7780580004	484.8300606717679	2536800.079871971	82.95796567400096	434065.02817962837	23.0845849	120786.60456200001
1400000US27053103900	217750.1907832457	2446953.180279807	1.89999997616	1.8	8.813077469793889	5.0698886519782045	11.940298507462686	71.2	0.5	5.5	22895.0	44.883088	38.202056	59.48454600000001	10.38371098530451	1.655279	80.7895584	1027598.29976	68.7637008	874636.07212	107.07218280000002	1361898.6806700001	18.69067977354812	237735.06300854677	2.9795021999999998	37897.612705
1400000US27053021602	207471.2316538824	2448109.145930332	6.90000009537	32.9	3.0418911872066747	4.345558838866678	0.4171736485312011	6.5	5.1	2.0	76027.0	65.68064000000001	18.426665	23.281622208606922	8.931887366172676	1.055227	2160.8930560000003	4993502.017280001	606.2372785	1400924.059955	765.9653706631677	1770031.8916537585	293.859094347081	679064.60078801	34.7169683	80225.743129
1400000US19153004602	197799.2524212917	2061216.5802992303	6.40000009537	19.8	20.39114614918132	13.432383262583384	6.701030927835052	13.4	6.0	1.7	41985.0	32.192987	25.733349	21.354437566507226	6.742159619950532	1.894746	637.4211426	1351622.559195	509.52031020000004	1080414.6577650001	422.8178638168431	896566.0612298059	133.49476047502054	283069.57164362306	37.515970800000005	79550.91081
1400000US29223690200	485349.7151675175	1581462.4823617097	10.5	29.0	1.2523481527864746	5.447714464621164	0.1252348152786474	20.4	13.0	2.2	43622.0	5.521662	36.829447	20.216730999999996	2.099530536989513	0.892412	160.128198	240865.939764	1068.053963	1606574.1370340001	586.2851989999999	881894.2396819998	60.88638557269588	91585.72108455653	25.879948	38928.796264
1400000US55117011400	664141.8589098098	2335811.6680545458	6.19999980927	24.8	7.921974522292993	3.264331210191082	2.587579617834395	13.7	1.7	2.9	46172.0	23.291239	18.670939	24.435986	8.138799077154854	0.957669	577.6227272	1075403.087108	463.03928720000005	862074.595508	606.0124528	1128258.345592	201.84221711344037	375784.6309903939	23.7501912	44217.493067999996
1400000US12057012600	1364119.0157523009	647958.3101230117	5.90000009537	18.7	27.123534715960325	29.57619477006312	1.550946798917944	15.1	18.8	1.7	50929.0	31.283614999999998	44.864788	37.42340233076549	4.063457739140492	3.829939	585.0036005	1593243.2283349999	838.9715355999999	2284918.7880519996	699.8176235853147	1905936.4573035557	75.9866597219272	206947.8391966861	71.6198593	195054.963331
1400000US29223690100	501043.1946522249	1582888.2325827216	11.0	42.4	0.0	0.0	0.0	26.5	10.4	4.9	33390.0	5.3969450000000005	37.332454999999996	18.398947999999997	3.585519	1.761555	228.83046800000002	180203.99355	1582.8960919999997	1246530.67245	780.1153951999999	614340.8737199999	152.0260056	119720.47941	74.689932	58818.321449999996
1400000US25021412200	2008773.781824924	2400489.395354971	6.59999990463	31.1	0.0	2.4123920771965466	6.9070594210259015	1.7	2.0	1.6	152031.0	58.662078	21.798354	44.673958024499136	7.715203713856694	0.925525	1824.3906258000002	8918454.380418	677.9288094	3314025.556974	1389.3600945619232	6791826.512422628	239.94283550094318	1172950.135821347	28.7838275	140708.491275
1400000US04013112601	-1483278.698532615	1281375.9653707126	7.19999980927	8.6	5.17875920084122	88.24921135646687	0.0	34.5	21.5	6.6	26779.0	16.535773	28.723034	22.764631	3.35576	1.696997	142.2076478	442811.46516699996	247.01809239999997	769174.127486	195.77582660000002	609614.0535490001	28.859536	89863.89704	14.5941742	45443.882663000004
1400000US18097321400	837592.5196902981	1915151.1544199367	4.19999980927	20.8	18.61771867390897	7.360929012923768	0.7492039707810452	8.7	11.9	2.6	63408.0	61.763552000000004	31.14134	32.14010272913305	8.160543221182026	2.058163	1284.6818816000002	3916303.3052160004	647.739872	1974610.08672	668.5141367659675	2037939.6338488683	169.73929900058616	517443.7245687099	42.809790400000004	130503.99950399999
1400000US23011024101	2062384.9683722863	2685979.748643612	9.0	22.3	0.2373042240151874	1.9221642145230189	2.491694352159469	33.9	3.6	4.5	39112.0	12.049216999999999	22.076182	22.9150404	4.049708	0.937427	268.6975391	471268.97530399996	492.2988586	863443.630384	511.00540092	896253.0601248	90.3084884	158392.179296	20.9046221	36664.644824
1400000US25021410100	2010100.9454611768	2380191.105438313	5.69999980927	29.0	2.15786484951732	7.651902328222601	3.7762634866553095	7.7	0.4	2.6	93662.0	37.933752999999996	22.382647	36.831253029847936	9.643513850781765	1.360485	1100.0788369999998	3552951.1734859995	649.096763	2096403.4833139998	1068.1063378655901	3449688.8212816175	279.6619016726712	903230.7942919218	39.454065	127425.74607
1400000US04013104100	-1478695.6657768362	1298053.9635003393	5.30000019073	20.1	2.099157574920591	31.01781521889242	1.643419417207568	14.4	19.6	3.2	51074.0	25.762526	39.250239	30.48523956488365	3.8566142413836317	3.007293	517.8267726	1315795.2529240001	788.9298039	2004666.706686	612.7533152541614	1557003.1255368674	77.517946251811	196972.71576442762	60.44658930000001	153594.482682
1400000US36005020900	1830372.9690927088	2195066.415141912	5.69999980927	14.9	37.60205271751808	57.87263820853744	0.2565896897597387	32.2	6.3	1.9	31190.0	38.852357	37.275008	59.287115	9.59155270919633	1.306771	578.9001193	1211805.01483	555.3976192	1162607.49952	883.3780135000001	1849165.11685	142.91413536702532	299160.52899983356	19.470887899999997	40758.18749
1400000US36005021001	1835038.6075405164	2195907.755621147	5.0	19.6	50.47032474804032	36.12541993281075	8.80179171332587	11.3	4.0	5.6	54076.0	31.696965000000002	31.894229	49.972630781445545	6.556762036144233	0.896819	621.2605140000001	1714045.0793400002	625.1268884	1724712.3274039999	979.4635633163327	2702319.982137449	128.512535908427	354563.4638665356	17.5776524	48496.384244
1400000US36005022901	1830919.2247159116	2195541.336644559	5.80000019073	10.6	34.73794184224273	59.4462824307853	1.0273376284172036	30.5	13.7	4.0	35461.0	37.994762	27.756369	52.77999199999999	7.893763111505388	1.138324	402.7444772	1347332.255282	294.2175114	984268.6011089999	559.4679151999999	1871631.2963119997	83.6738889819571	279920.73369709257	12.066234399999999	40366.107363999996
1400000US48113015500	-93790.8496203666	1076115.456854662	5.59999990463	15.7	11.918982082575956	56.55673850947805	2.648662685016879	10.1	23.3	3.1	62300.0	22.569833000000003	27.298651	27.70729382257108	2.6813369999999996	1.752385	354.34637810000004	1406100.5959	428.5888207	1700705.9573	435.00451301436595	1726164.4051461783	42.096990899999994	167047.2951	27.5124445	109173.5855
1400000US04013109703	-1489446.891990311	1285102.8893091048	4.69999980927	9.1	2.439768222018908	82.55565721256481	0.0	23.6	20.1	5.1	41591.0	107.215892	38.605158	31.2382585464943	7.302876	2.119593	975.6646172	4459216.164172	351.3069378	1605627.126378	284.2681527730981	1299230.4112072445	66.4561716	303733.915716	19.2882963	88155.992463
1400000US20173007101	-108455.01736616789	1627207.3999765282	5.90000009537	16.5	20.078226857887877	9.6045197740113	10.430247718383312	14.2	16.5	2.5	42007.0	13.745932	21.318709	20.37349	3.126613765826315	1.653993	226.807878	577425.365524	351.7586985	895535.0089629999	336.162585	855829.19443	51.5891271361342	131339.66446106602	27.2908845	69479.283951
1400000US22055001902	373978.70170682535	801806.9355783173	6.0	16.8	16.272768327562847	17.23618846906518	0.0	16.7	13.5	4.5	63039.0	24.310077	44.788859	47.63708611240339	5.571814485029644	2.172486	408.4092936	1532482.944003	752.4528312000001	2823444.882501	800.303046688377	3002994.2714397972	93.60648334849802	351241.6133217837	36.497764800000006	136951.344954
1400000US51041100206	1607951.4019885308	1758436.783274248	5.40000009537	18.0	32.30462152617841	21.065561185321663	3.255028404729004	6.3	13.3	4.0	79000.0	18.057040999999998	49.167407999999995	38.82940245744071	3.0903665577157113	1.861366	325.02673799999997	1426506.2389999998	885.013344	3884225.2319999994	698.9292442339328	3067522.794137816	55.626598038882804	244138.95805954118	33.504588	147047.91400000002
1400000US36029014604	1396781.0637851043	2352757.958671387	4.69999980927	25.3	0.2576054955839058	2.024043179587831	4.722767419038273	3.7	2.7	1.0	108684.0	40.569881	23.855574999999998	42.48418714663696	13.11346679828701	1.354169	1026.4179893	4409296.946604	603.5460475	2592719.3132999996	1074.849934809915	4617351.395845092	331.77070999666137	1425224.0255050254	34.2604757	147176.503596
1400000US06107001800	-2052530.8542357655	1727496.560253513	6.09999990463	21.2	9.5703125	41.14583333333333	3.8628472222222223	15.0	2.2	3.9	49917.0	49.11834799999999	39.525935	38.329407	5.522532429789366	1.469945	1041.3089775999997	2451840.5771159995	837.9498219999999	1973016.0973949998	812.5834284	1913289.009219	117.07768751153455	275668.2512977958	31.162834	73375.244565
1400000US36061019100	1826695.048496388	2189448.5496840305	4.80000019073	29.3	9.418878753715282	19.15547811827406	9.992825663626114	15.1	6.6	2.8	113125.0	32.630728	16.772448999999998	33.538563	8.647624744563206	0.530897	956.0803304	3691351.1049999995	491.4327557	1897383.2931249999	982.6798959000001	3794049.9393750005	253.37540501570194	978262.5492287127	15.5552821	60057.723125
1400000US17117957200	532457.7227117904	1793640.4390627118	7.19999980927	26.0	0.0	0.0	0.0	14.0	7.3	4.0	46156.0	28.7406	54.303676	40.133603	8.904734669244236	1.114082	747.2556	1326551.1336	1411.8955760000001	2506440.4694560003	1043.473678	1852406.5800680001	231.52310140035016	411006.93339363695	28.966132	51421.568792
1400000US55117000500	662997.0225170276	2336097.642485613	6.0	20.4	6.313131313131313	14.867424242424242	8.080808080808081	20.3	9.2	5.6	32221.0	23.429520999999998	27.544303	26.614843	8.699853799819977	1.503313	477.9622283999999	754922.5961409999	561.9037811999999	887504.986963	542.9427972	857556.856303	177.47701751632752	280317.9892839995	30.667585199999994	48438.248173
1400000US36005021200	1835100.80754093	2195385.3150326097	4.30000019073	23.6	41.319587628865975	32.18556701030928	23.422680412371133	13.4	6.3	4.1	57500.0	39.261345000000006	38.260793	71.492102	7.991495732827324	1.485628	926.5677420000002	2257527.3375000004	902.9547148	2199995.5975	1687.2136072	4110795.865	188.59929929472486	459511.0046375711	35.0608208	85423.61
1400000US10003011100	1726794.855489158	2052233.392505305	6.19999980927	30.0	6.412053258584442	1.3314646110721795	3.0483531885073583	5.4	6.3	1.8	113846.0	21.040121000000003	17.682018	26.53479	4.775847443060367	0.749583	631.2036300000001	2395333.615366	530.46054	2013027.0212279998	796.0437000000001	3020879.7023400003	143.275423291811	543711.1280026506	22.48749	85337.026218
1400000US36119009200	1836915.211439476	2217328.541362171	4.90000009537	16.9	11.251545541970051	58.13985437560104	3.65434812474241	12.0	15.8	3.3	71875.0	49.991975999999994	18.685015	42.70189592329189	6.884560068819573	0.765367	844.8643943999998	3593173.2749999994	315.7767535	1342985.453125	721.662041103633	3069198.7694866047	116.34906516305077	494827.7549464068	12.9347023	55010.753125
1400000US36033950100	1705852.5712731986	2635040.1346446853	6.5	23.2	2.2117242860210435	2.5767661584711186	0.1288383079235559	15.9	6.4	2.5	56813.0	7.501357	19.507537	13.386807000000001	2.016721121191789	1.5798	174.0314824	426174.595241	452.5748584	1108281.699581	310.5739224	760544.6660910001	46.78793001164951	114575.97705826911	36.651360000000004	89753.1774
1400000US06037402101	-1973345.367334634	1451228.200238443	4.30000019073	12.8	7.664627563871897	78.93127024109393	7.682619647355164	18.8	6.8	8.6	77026.0	26.027726	29.576881	32.589152	4.094848	3.820366	333.1548928	2004811.6228760001	378.58407680000005	2278188.835906	417.1411456	2510212.021952	52.4140544	315409.762048	48.9006848	294267.51151599997
1400000US17031480300	693801.6489487631	2111340.482872509	7.0	26.5	95.04057709648332	2.524797114517584	0.0	13.2	9.9	4.3	37386.0	32.903795	51.737303	42.95060798849149	7.8181389999999995	2.513386	871.9505675	1230141.2798700002	1371.0385294999999	1934250.809958	1138.1911116950246	1605751.430257743	207.1806835	292288.944654	66.604729	93965.448996
1400000US39153503300	1204792.8697699478	2095634.2046680504	8.30000019073	16.1	25.79300344390067	6.760920790284574	4.930215696936742	27.0	7.4	7.6	38082.0	18.026022	33.412698	20.301729336312373	3.8822577024067995	0.604843	290.21895420000004	686466.969804	537.9444378000001	1272422.365236	326.85784231462924	773130.4565854478	62.50434900874948	147844.13782305573	9.737972300000001	23033.631126
1400000US05091020200	181324.07505160448	1154070.560528674	8.10000038147	17.4	40.38115785688601	5.393743257820928	0.0	23.3	10.4	5.2	32619.0	15.639657	42.927074999999995	41.125676999999996	5.276558358713684	2.498318	272.1300318	510149.971683	746.9311049999999	1400238.2594249998	715.5867797999998	1341478.4580629999	91.81211544161809	172116.05710288166	43.47073319999999	81492.634842
1400000US39043041400	1100458.4551300325	2123823.312128044	10.1999998093	26.1	4.48796409628723	2.203182374541004	1.1831905344757243	8.8	3.9	1.8	69250.0	22.794441	29.479687000000002	38.240781	10.134422905174215	2.215753	594.9349101	1578515.03925	769.4198307000001	2041468.3247500001	998.0843841	2648174.08425	264.50843782504705	701808.7861833144	57.8311533	153440.89525
1400000US04013216852	-1456926.3399180025	1294024.135358518	3.70000004768	22.6	0.0	10.755722797115084	4.013797428661023	5.4	6.1	1.9	75536.0	45.323002	34.734064	43.25076201857941	7.552956703944657	2.78761	1024.2998452000002	3423518.279072	784.9898463999999	2623672.258304	977.4672216198946	3266989.5598354144	170.69682150914926	570520.1375891636	62.999986	210564.90896
1400000US51059481202	1589458.017993065	1924766.196072396	4.09999990463	14.7	21.008541392904075	33.85348226018397	9.050591327201053	7.3	13.2	4.9	93059.0	45.441885	37.971115999999995	42.205407	5.243025718286482	0.71664	667.9957095	4228776.376215	558.1754051999999	3533554.0838439995	620.4194828999999	3927592.970013	77.07247805881128	487910.7303180217	10.534608	66689.80176
1400000US48217960500	-121486.26373531968	981537.784646344	7.30000019073	26.7	1.107649705780547	9.25925925925926	0.4153686396677051	4.2	13.8	2.2	63669.0	32.968433	83.23770499999999	71.33227063798746	7.0336481482238895	2.654416	880.2571611	2099067.160677	2222.4467234999997	5299661.439645	1904.5716260342651	4541654.3392500235	187.79840555757784	447825.3439492668	70.8729072	169004.012304
1400000US48439102000	-126454.86021014387	1076274.077663001	3.20000004768	25.2	5.0896286811779765	15.653008962868116	6.46606914212548	18.5	5.4	1.6	88591.0	38.806384	38.252558	71.73032414754353	21.655946032279875	1.347328	977.9208768	3437896.3649440003	963.9644615999999	3388832.365778	1807.604168518097	6354661.146555029	545.7298400134529	1918521.9149457065	33.9526656	119361.134848
1400000US26163520300	1055706.9540744966	2222001.9305077125	3.20000004768	5.0	15.015243902439025	4.2301829268292686	27.59146341463415	32.2	9.4	5.6	38958.0	23.756947000000004	15.019233	32.05694936081656	13.705195570905541	1.882548	118.78473500000001	925523.1412260002	75.096165	585119.279214	160.2847468040828	1248874.6331986915	68.52597785452771	533927.0090513381	9.412740000000001	73340.304984
1400000US09001090300	1875462.037998092	2251477.9319897285	5.09999990463	24.9	0.520494469746259	9.433962264150944	3.903708523096942	4.9	4.9	2.4	118819.0	47.181094	26.519141	46.61755944505673	10.52659800682048	1.269997	1174.8092406	5606010.407986	660.3266109	3150977.814479	1160.7772301819125	5539051.795702196	262.11229036982996	1250759.8485724027	31.6229253	150899.77354300002
1400000US05061950200	190514.25287644417	1203359.0872370324	7.90000009537	24.2	25.026376872757965	9.664486178518676	0.2743194766828445	10.4	5.3	1.8	43523.0	14.931183999999998	39.255174	37.29930862613864	1.4689396243543116	11.251853	361.33465279999996	649849.9212319999	949.9752107999999	1708502.9380019999	902.6432687525551	1623377.809335432	35.54833890937434	63932.6592707727	272.2948426	489714.398119
1400000US22051027000	566494.9477121715	774963.1912188831	7.5	25.7	32.33608025797206	3.9054102472232177	17.484772482981008	17.3	6.1	3.4	51049.0	17.28372	31.815422	32.02014337575746	6.61271	2.100224	444.191604	882316.6222799999	817.6563454	1624145.477678	822.9176847569668	1634596.2991890428	169.94664699999998	337572.23279	53.97575679999999	107214.334976
1400000US29189214800	482764.5230079946	1758549.2765433544	6.90000009537	23.0	25.49526270456503	4.931093884582256	3.5314384151593456	9.7	10.4	6.4	48358.0	28.390606	40.948272	35.34573900000001	5.7992595761062695	1.933436	652.983938	1372912.9249479999	941.8102560000001	1980176.537376	812.9519970000002	1709249.2465620004	133.3829702504442	280440.59458134696	44.469028	93497.098088
1400000US53061040100	-1947288.4132131936	3049150.105721048	3.70000004768	18.5	5.084090469746762	5.451382176686642	7.7711192731490435	3.9	5.5	4.1	92928.0	25.710587999999998	21.435093	33.07973488267017	4.995045096666637	1.494468	475.645878	2389233.5216639997	396.5492205	1991920.322304	611.9750953293981	3074033.603176773	92.40833428833278	464179.5507430372	27.647658	138877.92230399998
1400000US12011020321	1577228.283965828	484309.6746635676	4.40000009537	24.4	7.829181494661921	20.99644128113879	0.3050330452465684	5.6	12.9	0.6	108229.0	52.904316	42.542724	65.11894529326041	7.221820442803666	4.113544	1290.8653104	5725781.216364	1038.0424656	4604356.475796	1588.902265155554	7047758.330144281	176.21241880440942	781610.404704198	100.3704736	445204.753576
1400000US18127050509	728367.5767013554	2092777.813074416	8.10000038147	22.6	9.271383315733898	16.747624076029567	0.0	16.1	7.7	1.7	49107.0	23.001239	45.41936	34.95658185898369	5.716889940125597	2.227961	519.8280014000001	1129521.843573	1026.477536	2230408.5115199997	790.0187500130314	1716612.865349112	129.2017126468385	280739.3142897477	50.351918600000005	109408.480827
1400000US49057200203	-1320240.7993870247	2140680.888553153	4.59999990463	15.0	0.9737098344693282	45.37487828627069	0.4284323271665044	11.5	15.3	2.7	52793.0	22.89887	30.643289	24.64577491368945	3.370559	2.723635	343.48305	1208900.04391	459.649335	1617751.156177	369.68662370534173	1301124.3950184071	50.558385	177941.921287	40.854524999999995	143788.862555
1400000US09001090400	1877828.454464474	2251880.1956181657	4.59999990463	23.4	10.03375268487266	9.404725375882173	8.039275851488187	1.1	1.9	4.9	121802.0	43.645621000000006	22.242662	38.36980514147208	11.489183678882664	1.545564	1021.3075314	5316123.929042	520.4782908	2709200.716924	897.8534403104466	4673519.005841582	268.8468980858543	1399405.5504552664	36.1661976	188252.786328
1400000US19049050805	179983.0219366408	2069882.7723697044	3.29999995232	14.6	3.124499278961705	2.0829995193078035	2.595737862522032	1.0	0.1	1.1	152134.0	72.385037	55.282607	68.85080937520074	14.130550472055926	2.340284	1056.8215401999998	11012225.218958	807.1260622	8410364.133338	1005.2218168779308	10474549.03348679	206.30603689201652	2149737.1655157562	34.1681464	356036.766056
1400000US39153501900	1201437.363592577	2097967.204286243	11.0	26.9	83.1387202241943	0.7940214852872489	3.8766931340495097	43.2	7.1	15.4	16595.0	23.904864999999997	24.332656999999998	19.367057999999997	3.88885	1.34335	643.0408684999999	396701.23467499996	654.5484733	403800.44291499996	520.9738601999999	321396.3275099999	104.61006499999999	64535.46575	36.136115	22292.89325
1400000US08001008801	-754014.0487202777	1904801.1833904092	5.5	13.3	3.895348837209303	71.14341085271317	0.0	18.1	10.7	5.3	50804.0	25.622879000000005	27.667216	25.017287	5.771938636773255	2.047168	340.7842907000001	1301744.7447160003	367.9739728	1405605.241664	332.7299171	1270978.248748	76.76678386908429	293237.57050262846	27.227334400000004	104004.323072
1400000US06037542602	-2022084.499648946	1441303.7031119484	4.30000019073	10.3	21.80653859116953	76.96326255476913	0.0	13.0	15.4	6.7	60051.0	17.484237	37.279436999999994	39.96574605169022	4.076766843674709	1.378679	180.0876411	1049945.916087	383.9782011	2238667.4712869995	411.64718433240927	2399983.0161500494	41.99069848984951	244813.92572950994	14.200393700000001	82791.052629
1400000US25009250700	1999981.593412159	2453779.210293742	5.09999990463	11.3	0.5518328734726055	89.4560504532913	1.162790697674419	12.4	6.7	7.0	51250.0	31.223350000000003	21.996425	28.568492	5.261973365041705	0.903622	352.82385500000004	1600196.6875000002	248.5596025	1127316.78125	322.8239596	1464135.2149999999	59.46029902497126	269676.13495838735	10.2109286	46310.6275
1400000US04019002703	-1395473.4430446809	1131201.7989328494	3.90000009537	8.3	2.358012170385396	33.49391480730223	3.980730223123732	35.6	11.6	3.4	38588.0	21.114418	21.315341999999998	25.88854945257248	7.018175451129978	1.720006	175.24966940000002	814763.161784	176.9173386	822516.4170959999	214.8749604563516	998987.3462758668	58.250856244378824	270817.3543082036	14.276049800000001	66371.59152799999
1400000US17031803605	654102.5297540559	2152822.094451542	4.80000019073	22.9	5.381227635562896	16.58409028351225	9.702725020644095	5.7	12.7	2.9	78611.0	34.028747	28.018653	36.290265414612186	4.964080856386134	0.878927	779.2583063	2675033.830417	641.6271537	2202574.330983	831.047077994619	2852814.0545080784	113.67745161124245	390231.3602013703	20.1274283	69093.330397
1400000US25025070101	2018240.8115287817	2416714.981802426	4.0	15.7	1.795114050479147	9.2320151167499	31.907139964907543	19.0	2.9	5.4	85333.0	70.53614	30.163179	65.964242	21.580802618109583	2.808148	1107.417398	6019060.43462	473.56191029999997	2573914.553607	1035.6385994	5628926.662586	338.81860110432046	1841554.6298111451	44.087923599999996	239627.693284
1400000US22083970600	387925.2454698996	1032472.993389187	9.10000038147	25.6	19.69949916527546	1.0493679942761749	0.0	22.0	6.5	2.6	39139.0	13.302903999999998	66.46271	40.736248	2.100575	4.690289	340.5543424	520662.3596559999	1701.4453760000001	2601284.00669	1042.8479488	1594376.010472	53.77472	82214.40492500001	120.0713984	183573.22117099998
1400000US42079201000	1661589.0321593934	2202486.084904948	9.80000019073	17.7	27.53916119252148	22.839818089944416	1.1116725618999497	59.0	5.1	21.0	17857.0	14.462349	20.127816	25.655898589991793	4.854377	2.245209	255.98357729999998	258254.166093	356.2623432	359422.41031199996	454.1094050428547	458137.38112148346	85.9224729	86684.61008900001	39.7401993	40092.697113
1400000US27053021700	209751.9956989925	2448710.3259622706	4.80000019073	34.4	1.4018691588785046	2.2616822429906542	3.757009345794392	4.2	1.8	0.3	132847.0	110.23280000000001	18.259797	25.965717	11.258198645643068	1.383798	3792.0083200000004	14644096.781600002	628.1370168	2425759.252059	893.2206648	3449467.6062990003	387.2820334101215	1495617.9154777448	47.602651200000004	183833.412906
1400000US06075020900	-2276058.8698955104	1953424.5938357024	3.20000004768	14.6	2.414618229279965	39.09071133347835	13.182510332825755	12.7	7.4	2.2	132813.0	29.247665	16.247612	42.585679	13.629075874651264	1.240243	427.015909	3884470.131645	237.2151352	2157894.092556	621.7509134	5655931.785027	198.98450776990845	1810118.4541400583	18.1075478	164720.393559
1400000US06075021000	-2276438.187523992	1953505.3027230548	2.5	19.5	2.056157417643157	19.102365686491265	11.983196993146144	6.9	2.1	1.4	160789.0	20.141808	10.453441	22.567724	8.538914410997592	0.487252	392.765256	3238581.1665120004	203.8420995	1680798.324949	440.07061799999997	3628641.7742359997	166.50883101445305	1372963.5092298917	9.501414	78344.761828
1400000US42101004202	1752151.3269023302	2070631.3841474203	7.59999990463	21.8	3.450716687311981	9.166519200141568	18.439214298354276	15.9	7.6	4.8	47935.0	33.86809600000001	30.531624	50.25625969373252	11.192160271913206	1.696985	738.3244928000003	1623467.1817600003	665.5894032	1463533.39644	1095.586461323369	2409033.8084190683	243.9890939277079	536496.2026341595	36.994273	81344.975975
1400000US37063001706	1513125.270915687	1576720.0827972214	3.29999995232	16.7	24.88254087577523	7.009960533734261	10.148468333020109	13.6	9.7	1.5	56468.0	22.972278	18.575349000000003	24.345774518272712	4.9676697692585225	2.150703	383.6370426	1297198.594104	310.2083283	1048912.8073320002	406.5744344551543	1374757.1954978234	82.96008514661732	280514.37653049023	35.9167401	121445.897004
1400000US23005000600	2041884.8765538048	2574625.567195568	6.09999990463	13.3	19.25601750547046	3.8449515473585496	3.15723663644889	35.7	9.9	4.3	42222.0	79.37148499999999	22.311033000000002	43.055341999999996	11.353120013479266	3.944419	1055.6407505	3351222.8396699997	296.73673890000003	942016.4353260001	572.6360486	1817882.6499239998	150.99649617927426	479351.4332091216	52.4607727	166541.25901799998
1400000US05147490100	435413.205293941	1353798.7063425402	9.39999961853	29.4	20.336429826763748	0.7532011046949535	1.4812955059000754	21.0	6.1	1.9	33357.0	6.879774	58.420386	31.355675	1.2184439999999999	1.544254	202.2653556	229488.62131800002	1717.5593483999999	1948728.815802	921.856845	1045931.2509750001	35.822253599999996	40643.636507999996	45.4010676	51511.680678
1400000US48141010346	-967318.4928348248	1007049.5316411544	6.09999990463	20.6	0.0	94.38752783964364	0.0	14.4	30.0	3.6	44000.0	11.842527	29.171915	25.253389000000002	3.0500979999999998	0.70247	243.95605620000003	521071.188	600.941449	1283564.26	520.2198134000001	1111149.1160000002	62.8320188	134204.31199999998	14.470882000000001	30908.68
1400000US26125161500	1039977.2254027402	2234468.37555246	5.40000009537	27.3	75.95837897042716	0.4928806133625411	3.0120481927710845	9.7	7.8	7.9	79167.0	34.445323	24.289282	26.316939734680002	5.657084191613097	0.712469	940.3573179000001	2726932.885941	663.0973986	1922909.588094	718.452454756764	2083433.1679754118	154.43839843103757	447854.38419743406	19.450403700000003	56404.033323
1400000US01047956202	836052.6255990142	1094161.2153208633	7.69999980927	23.8	24.106693507800703	1.1071967790639154	0.0	14.2	9.5	1.7	51458.0	14.922153999999999	72.834954	41.307896392041755	2.1295890991856727	0.65542	355.1472652	767864.2005319999	1733.4719052	3747941.062932	983.1279341305938	2125621.7325416845	50.68422056061901	109584.39586589635	15.598996	33726.60236
1400000US40143008800	-5792.5422385552165	1454640.6775156483	8.5	19.4	3.998073217726397	5.539499036608863	0.0	30.4	23.7	8.6	34395.0	19.628591999999998	27.699348999999998	18.915383919479847	5.702203000000001	1.690912	380.7946847999999	675125.42184	537.3673706	952719.1088549999	366.958448037909	650594.6299105093	110.6227382	196127.27218500004	32.8036928	58158.91824
1400000US22071000701	576029.1299891402	784328.1272145819	8.69999980927	22.1	89.42307692307693	0.1201923076923077	0.8413461538461539	30.8	12.6	10.2	25793.0	14.789465	19.813562	19.423616	8.5801706	0.610047	326.84717650000005	381464.670745	437.87972020000007	511051.20466600003	429.2619136	500993.327488	189.62177026000003	221308.34028580002	13.4820387	15734.942271
1400000US36061011600	1829181.9783681151	2185545.1409523045	2.59999990463	14.0	1.7231638418079096	8.757062146892656	16.497175141242938	2.9	0.7	2.2	92426.0	51.488169	32.844884	55.397224381897004	15.448273997282968	1.390285	720.834366	4758845.507994	459.828376	3035721.248584	775.5611413465581	5120143.860721213	216.27583596196155	1427822.1724728756	19.46399	128498.48141
1400000US36061014602	1829090.85402424	2187366.050653818	2.90000009537	24.3	0.0	8.77282594815477	7.776784574128463	5.3	1.6	3.6	108623.0	50.304335	22.759376	51.5111357373374	14.849420255251182	0.70309	1222.3953405	5464207.780705	553.0528368	2472191.699248	1251.7205984172988	5595294.0971968	360.84091220260376	1612988.5763861493	17.085087	76371.74507
1400000US06013302005	-2211054.8265182977	1963944.509262842	5.30000019073	20.7	14.718792866941016	33.27846364883402	3.6488340192043895	6.3	2.9	2.8	64127.0	25.063413	42.388355000000004	40.51118151626669	4.871138797614989	3.557642	518.8126491	1607241.485451	877.4389485	2718238.041085	838.5814573867204	2597860.537093634	100.83257311063028	312371.5176746564	73.6431894	228140.908534
1400000US01073003001	842230.9987977515	1201046.8525572263	6.5	18.4	61.41913243320885	6.578569376615915	0.7756391841424878	36.5	9.2	5.0	22525.0	12.957752000000001	29.937143000000003	26.853109354649167	5.7204440000000005	0.965936	238.4226368	291873.36380000005	550.8434312	674334.146075	494.0972121255446	604866.2882134725	105.2561696	128853.00110000001	17.773222399999998	21757.7084
1400000US12009064901	1509494.9322440072	677391.7542637936	6.5	29.1	5.373001776198935	9.325044404973356	8.82178804026051	23.0	6.7	1.0	50354.0	20.326449	32.919663	47.3540198488338	5.475428052189481	4.508021	591.4996659000001	1023518.012946	957.9621933000001	1657636.710702	1378.0019776010636	2384464.315468177	159.33495631871392	275709.7041399491	131.1834111	226996.889434
1400000US06045011300	-2306426.1071545286	2120071.2710653897	6.30000019073	17.9	0.4583112991362594	35.8011634056055	0.8284858099770845	14.8	8.1	3.1	46234.0	26.031249	24.800864999999998	27.275143343170843	6.356682830501266	0.342524	465.9593570999999	1203528.766266	443.9354834999999	1146643.19241	488.22506584275806	1261038.9773281608	113.78462266597265	293894.87398539553	6.131179599999999	15836.254616
1400000US06045010900	-2306816.267116152	2136510.229854414	6.69999980927	23.0	0.1002204850671477	37.14171176588495	1.2627781118460617	18.4	10.0	5.4	57344.0	17.88742	16.051369	20.600672	4.182419091499413	0.419568	411.41065999999995	1025736.21248	369.181487	920449.7039360001	473.815456	1181324.935168	96.19563910448649	239836.64038294234	9.650064	24059.707392
1400000US06045010100	-2273997.468656508	2186952.3668675497	9.0	27.6	0.6731488406881078	20.456245325355276	0.2991772625280479	29.7	15.8	6.8	38345.0	5.823453	5.965870000000001	6.397329054521311	1.115829	0.285995	160.7273028	223300.30528499998	164.658012	228761.28515000004	176.56628190478818	245305.58259561966	30.7968804	42786.463005	7.893462	10966.478275
1400000US17097864516	657810.3014421322	2156826.527892978	4.40000009537	23.1	2.226219923543962	3.215651000674612	18.911625815156285	1.8	2.0	3.2	129342.0	103.59695099999999	35.922287000000004	61.8359784672695	6.272835091875036	2.983123	2393.0895680999997	13399436.836241998	829.8048297000001	4646260.445154001	1428.4111025939255	7997989.126913572	144.90249062231334	811341.036453301	68.9101413	385843.095066
1400000US12071010409	1397786.6563088018	499235.160715208	5.40000009537	28.4	2.5877040639110804	13.3900659951372	0.5557485237929837	7.9	9.8	3.6	80556.0	60.933485000000005	77.324036	77.66253991021279	13.798573952471118	5.135721	1730.510974	4908557.81766	2196.0026224000003	6228915.044016001	2205.616133450043	6256183.565007101	391.8795002501797	1111557.9233152634	145.8544764	413713.140876
1400000US12071080300	1411896.1446441354	504539.9141450623	8.80000019073	41.8	12.829457364341083	14.573643410852712	0.0	6.9	4.1	1.6	40494.0	20.013008	18.415852	28.383624	7.933381255198314	1.233155	836.5437344	810406.745952	769.7826136	745731.510888	1186.4354832	1149366.470256	331.6153364672895	321254.34054800053	51.545879	49935.37857
1400000US06067007104	-2173032.0676187472	2031728.373570982	2.40000009537	10.5	13.135643682267476	15.46981064665952	25.81874478980588	2.0	1.4	1.3	129398.0	71.22630699999999	58.251787	69.79533578845148	11.303499372370638	2.798989	747.8762234999999	9216541.673185999	611.6437635	7537664.734226	732.8510257787406	9031376.860354045	118.6867434098917	1462650.211786016	29.389384500000002	362183.578622
1400000US29095013704	137878.5863363321	1764718.6651000225	5.69999980927	28.9	6.60800265648348	5.130333720737174	1.4112568487464718	5.2	5.8	1.0	73750.0	46.49357	60.965011999999994	60.04514435310574	6.539471011207645	1.362603	1343.664173	3428900.7875	1761.8888467999998	4496169.635	1735.3046718047558	4428329.396041549	188.99071222390094	482285.9870765638	39.3792267	100491.97125
1400000US42017101805	1746242.344781472	2108261.611968379	4.19999980927	24.0	1.1049723756906076	2.624309392265193	3.959484346224678	0.7	0.5	2.7	120433.0	32.684799	27.6634	44.50231815791681	14.401763013923604	1.119258	784.435176	3936328.3979669996	663.9216	3331586.2522	1068.0556357900034	5359547.682712396	345.6423123341665	1734447.5250558613	26.862192	134795.59871400002
1400000US32003001401	-1693192.1904019194	1627002.5562211203	9.30000019073	29.5	2.5815217391304346	64.23233695652173	7.710597826086957	39.3	26.0	5.1	21779.0	23.271408	39.666696	33.239442519588366	5.850629	4.181926	686.506536	506827.994832	1170.167532	863900.9721840001	980.5635543278568	723921.818634115	172.59355549999998	127420.84899099999	123.366817	91078.166354
1400000US37183050300	1545856.8445464168	1556814.2723151585	4.19999980927	23.9	8.567164179104477	1.671641791044776	2.238805970149253	11.7	4.5	2.6	59817.0	37.04900500000001	21.768607000000003	40.05842167770205	15.328052414282112	2.131236	885.4712195000002	2216160.3320850004	520.2697073	1302132.7649190002	957.396278097079	2396174.6094951034	366.3404527013425	916878.1112651131	50.93654039999999	127484.143812
1400000US28163950100	537409.1737651206	1106329.6742246111	5.5	12.8	50.31156242787907	12.30094622663282	1.269328409877683	15.2	15.3	3.4	41703.0	2.489769	22.003619999999998	14.311931	0.9697628610935158	0.732762	31.8690432	103830.83660699999	281.64633599999996	917616.96486	183.1927168	596850.458493	12.412964621997004	40442.02059618289	9.3793536	30558.373686000003
1400000US28163950600	528504.387884646	1088492.9969815337	7.40000009537	22.0	29.085780653724903	0.3318400530944085	0.0	19.7	9.4	4.3	48050.0	8.78595	59.815036	40.32702998980083	2.3959699999999997	2.216942	193.2909	422164.89749999996	1315.9307919999999	2874112.4798	887.1946597756182	1937713.7910099297	52.71133999999999	115126.35849999999	48.772724	106524.0631
1400000US28163950400	504807.456437821	1087959.6919962498	7.59999990463	31.3	25.245098039215684	0.9803921568627452	0.0	9.1	7.3	3.0	38563.0	12.421509	72.84178800000001	57.146606999999996	3.6675809999999998	2.276376	388.79323170000004	479010.651567	2279.9479644000003	2808997.8706440004	1788.6887990999999	2203744.605741	114.79528529999999	141432.92610299998	71.2505688	87783.887688
1400000US04013061402	-1502266.722191244	1280410.2521243335	6.30000019073	13.9	11.17399741267788	74.32082794307891	1.0834411384217335	24.2	20.1	4.8	32180.0	31.307915	45.997883	31.243111394204192	3.0364442958714037	1.993267	435.1800185	1007488.7047	639.3705737	1480211.87494	434.2792483794383	1005403.3246654909	42.20657571261251	97712.77744114178	27.7064113	64143.33205999999
1400000US42091200704	1733064.573550455	2105669.983095918	5.5	32.5	4.813805631244324	8.71934604904632	3.148652739933394	3.4	2.5	2.5	93125.0	32.701536000000004	39.164082	42.48119075980411	9.008117901879253	1.036811	1062.7999200000002	3045330.5400000005	1272.832665	3647155.13625	1380.6386996936335	3956060.8895067577	292.7638318110757	838880.9796125054	33.6963575	96553.024375
1400000US09001043000	1861300.1026900427	2235744.673046221	5.30000019073	31.8	8.777969018932874	23.82099827882961	2.3407917383821	8.5	11.0	2.0	122633.0	39.106978	17.497823999999998	34.58464556170608	7.466826103066629	0.790074	1243.6019004	4795806.033074	556.4308031999999	2145810.6505919998	1099.7917288622534	4241218.839168702	237.4450700775188	915679.28549737	25.1243532	96889.14484200001
1400000US06085512042	-2239935.0703537706	1886681.435311047	3.79999995232	21.0	4.105960264900662	37.54966887417218	40.59602649006622	6.2	4.1	2.1	78382.0	36.139091	38.890408	42.211240000000004	4.860740063461226	4.386124	758.920911	2832654.230762	816.698568	3048307.9598560003	886.43604	3308601.41368	102.07554133268576	380994.52765421785	92.108604	343793.171368
1400000US53033011300	-1971291.7629211096	3001005.810487088	4.09999990463	22.3	6.956129807692308	15.579927884615383	11.403245192307692	7.8	4.3	3.2	56402.0	25.796922	18.119816999999998	24.816186	5.620956368510059	1.371745	575.2713606	1454997.994644	404.07191909999995	1021993.9184339999	553.4009477999999	1399682.522772	125.34732701777433	317033.1810967044	30.5899135	77369.16149
1400000US26081013600	836943.5261494435	2258147.517608842	5.30000019073	9.9	9.780844155844155	24.147727272727277	1.5016233766233766	12.8	8.0	2.2	53309.0	24.664096	32.747593	37.179473	5.835263	2.87772	244.17455040000002	1314818.293664	324.20117070000003	1745741.435237	368.0767827	1982000.526157	57.7691037	311072.035267	28.489428	153408.37548000002
1400000US06085503306	-2238619.050081569	1893914.3753225952	4.40000009537	18.0	1.143379830779785	59.5472215870112	35.30756917447977	7.9	6.5	5.1	87361.0	30.225374	30.527414	40.785375	5.314779767600793	2.066388	544.056732	2640518.8980139997	549.493452	2666905.414454	734.13675	3563051.1453750003	95.66603581681429	464304.4752773729	37.194984	180521.722068
1400000US12099001403	1587087.021889656	545298.2773372831	9.30000019073	18.0	93.6258808456118	0.3523382447149263	0.4163997437540038	28.0	21.9	14.9	28088.0	18.373438	26.628815	19.352495873750474	2.205539	1.253294	330.721884	516073.126544	479.31867	747950.15572	348.34492572750855	543572.9041019033	39.699702	61949.179432	22.559292	35202.521872
1400000US40143003100	469.1671633408813	1454432.3956907848	6.5	26.3	4.915020670647681	5.006890215893431	2.2508038585209005	17.3	10.9	2.0	47340.0	25.321767	17.084699999999998	23.28000684140517	11.850511000000001	2.290162	665.9624721	1198732.4497800001	449.32760999999994	808789.6979999999	612.2641799289561	1102075.5238721208	311.66843930000005	561003.19074	60.231260600000006	108416.26908
1400000US36001000700	1795054.2730627728	2396806.2920784773	6.40000009537	16.8	70.14157014157014	9.935649935649936	0.9523809523809524	28.7	6.4	11.7	36639.0	15.718417999999998	19.915819	18.470566262714165	5.993978459968916	0.805211	264.06942239999995	575907.1171019999	334.5857592	729695.692341	310.305513213598	676743.0772995843	100.69883812747779	219613.3767948011	13.527544800000001	29502.125829
1400000US12031014329	1389998.2755665225	912966.1289373868	4.09999990463	16.1	4.216315307057745	8.982584784601283	6.416131989000917	2.5	4.5	0.9	82589.0	30.79572	35.776902	37.77613575667248	5.042804938553668	3.629191	495.81109200000003	2543387.7190799997	576.0081222	2954778.559278	608.195785682427	3119893.2760078236	81.18915951071406	416480.21707020886	58.42997510000001	299731.255499
1400000US06111001503	-2099202.384861096	1502503.2751513135	4.69999980927	20.3	6.580493537015276	36.03603603603604	4.563258911084998	15.3	4.8	2.4	53990.0	29.84345	29.859442	33.889538251823154	6.467804497451671	2.363014	605.822035	1611247.8655	606.1466726000001	1612111.27358	687.95762651201	1829696.1702159322	131.2964312982689	349196.76481741574	47.96918420000001	127579.12586000001
1400000US06099003605	-2151221.444730304	1892609.782429495	4.80000019073	18.6	2.652454139811601	23.73574615765989	8.515121467526027	16.1	6.4	5.1	47021.0	46.740679	44.811531	46.075143472852346	6.014139876981801	2.011611	869.3766294000001	2197793.467259	833.4944766000001	2107082.9991510003	856.9976685950537	2166499.3212369904	111.86300171186151	282790.8711555613	37.4159646	94587.96083099999
1400000US23019005000	2124254.4974507983	2735067.54978782	7.0	26.5	0.2501250625312656	0.4502251125562781	0.0500250125062531	13.2	2.3	2.0	51346.0	30.839325000000002	28.310398	31.947182	7.866522	1.325163	817.2421125000001	1583475.98145	750.225547	1453625.6957079999	846.600323	1640360.006972	208.462833	403914.43861199997	35.116819500000005	68041.819398
1400000US37067002701	1392442.4236115285	1572182.7821411905	5.90000009537	13.6	41.98507462686567	31.0	0.0	14.1	25.6	4.1	38684.0	13.794047	24.605512	23.274686351496936	1.2896222304585785	1.473338	187.5990392	533608.9141480001	334.6349632	951839.626208	316.5357343803583	900357.9668213074	17.53886233423667	49887.74636305965	20.0373968	56994.607192
1400000US37183053409	1527722.5303524905	1550712.8874495812	2.79999995232	9.9	4.730637218325623	5.133562154902253	20.728249514997763	0.9	2.9	4.2	138044.0	47.526814	45.807238	60.93527225653251	7.404172937211246	2.471856	470.51545860000004	6560791.511816001	453.4916562	6323414.362472	603.2591953396718	8411748.723380774	73.30131207839135	1022101.6489443893	24.4713744	341224.88966399996
1400000US26049010112	990576.1253392132	2309193.5412834277	7.19999980927	27.4	0.972927241962775	3.5532994923857872	0.0846023688663282	14.1	3.6	4.9	57134.0	20.485882	43.262966999999996	33.703893	5.8813415020395015	0.541443	561.3131668	1170440.382188	1185.4052957999997	2471786.356578	923.4866681999999	1925638.222662	161.14875715588232	336024.5653775249	14.8355382	30934.804362
1400000US29183310501	473203.2210225116	1763653.8911535644	4.5	17.2	5.349877949552482	7.404393816110659	1.240846216436127	21.1	8.9	1.0	37547.0	14.944441	20.134346	16.722314	4.32844976742062	1.079844	257.04438519999997	561118.926227	346.31075119999997	755984.289262	287.6238008	627872.7237580001	74.44933599963467	162520.30341734205	18.5733168	40544.902668
1400000US36047037000	1833012.9758406396	2166315.877209649	5.90000009537	28.7	0.2363507445048452	3.8525171354289767	28.622075159536752	15.2	2.3	2.1	57888.0	60.280694000000004	36.727915	69.42624346625966	15.442393922050833	1.99828	1730.0559178	3489528.8142720005	1054.0911605000001	2126105.5435200003	1992.5331874816522	4018946.3817748395	443.1967055628589	893929.2993596786	57.350636	115676.43264
1400000US36047019900	1830230.4984762536	2176727.926234127	2.90000009537	12.4	24.73776223776224	14.102564102564102	4.195804195804196	9.9	2.4	4.5	108333.0	23.04664	12.620898	20.931948	8.910268	1.112461	285.778336	2496711.65112	156.4991352	1367259.743034	259.5561552	2267620.7226839997	110.4873232	965276.0632440001	13.7945164	120516.23751299999
1400000US51710004800	1729670.6618893985	1713455.0643287676	7.40000009537	4.2	92.87729196050776	1.1283497884344147	0.0	54.7	16.9	11.8	14189.0	14.091802	20.882507	15.382866000000002	1.826261	1.882858	59.1855684	199948.578578	87.70652940000001	296301.891823	64.60803720000001	218267.48567400003	7.6702962	25912.817328999998	7.9080036	26715.872162
1400000US31047968500	-312010.7911577525	1981266.752286195	5.69999980927	15.8	15.735461801596353	54.618015963511965	2.090459901178259	11.2	11.4	4.1	52169.0	13.821019999999999	19.346056	15.591058	4.373653	0.141696	218.372116	721028.79238	305.6676848	1009264.3954640001	246.3387164	813369.904802	69.10371740000001	228169.103357	2.2387968	7392.138623999999
1400000US45025950200	1417978.9947894204	1404149.679003226	7.90000009537	23.1	20.87359098228664	5.193236714975845	0.3824476650563607	21.1	8.5	6.7	36406.0	8.134781	42.847398	33.256018	1.3633900392523615	1.228118	187.91344110000003	296154.837086	989.7748938	1559902.3715879999	768.2140158	1210718.5913079998	31.49430990672955	49635.577769021475	28.3695258	44710.863908
1400000US01097003100	750443.9360883707	871867.0009071842	8.10000038147	34.9	12.849763237193285	4.713732242789496	4.3478260869565215	6.4	9.6	2.6	71275.0	37.537972999999994	43.276011000000004	40.912818935940564	4.640938484496618	2.388006	1310.0752576999998	2675519.0255749994	1510.3327839	3084497.6840250003	1427.8573808643257	2916061.169659164	161.96875310893196	330782.89048249647	83.34140939999999	170205.12764999998
1400000US01097003205	750493.9795317262	873817.9302731049	5.59999990463	9.0	71.50058162078325	4.381543233811555	6.165180302442808	30.7	14.3	7.5	26754.0	11.940841	25.771476	15.911816	2.225283	1.108035	107.46756900000001	319465.260114	231.943284	689490.068904	143.206344	425704.725264	20.027547000000002	59535.221382	9.972315000000002	29644.368390000003
1400000US48201450200	40625.219803240994	744974.483066002	5.09999990463	17.5	2.9724770642201834	10.715596330275227	11.137614678899082	1.8	5.2	2.1	117760.0	44.608833	43.879464	65.89852800462974	8.905165879590474	3.251107	780.6545775	5253136.174079999	767.89062	5167245.68064	1153.2242400810205	7760210.657825198	155.84040289283328	1048672.3339805743	56.8943725	382850.36032000004
1400000US48201450400	37367.25099486471	744940.5759900268	5.0	14.2	34.908933217692976	26.75628794449263	4.509973980919341	14.3	8.2	3.4	70614.0	27.827185	36.396508	46.82009660327731	7.389668661568933	3.919859	395.146027	1964988.84159	516.8304135999999	2570103.0159119996	664.8453717665377	3306154.301543824	104.93329499427885	521814.06286802865	55.6619978	276796.923426
1400000US12113010812	851618.9628480766	850857.4725285966	5.59999990463	22.1	0.0	4.704487052777228	2.5499110496145483	3.8	5.4	2.6	93224.0	90.23092	83.174545	91.68208168517081	14.34212365993594	3.116554	1994.1033320000001	8411687.286079999	1838.1574445	7753863.7830799995	2026.1740052422751	8546970.383018363	316.9609328845843	1337030.136073868	68.8758434	290537.630096
1400000US17031060900	687044.4367939674	2135528.260780759	2.90000009537	16.3	8.571036752605595	14.673614920460778	5.293472298409216	5.9	6.2	0.4	63610.0	34.503460000000004	22.032564999999998	39.277136814622686	15.443586890002857	2.228804	562.4063980000001	2194765.0906	359.1308095	1401491.4596499999	640.2173300783498	2498418.672778149	251.73046630704658	982366.5620730817	36.3295052	141774.22243999998
1400000US17031063302	687516.3748068678	2133878.0197634487	2.20000004768	13.7	2.571212503150996	7.713637509452988	9.326947315351651	9.9	4.7	0.7	81638.0	32.550164	21.946257	40.509952598734166	12.634830091548183	2.20958	445.9372468	2657330.2886320003	300.6637209	1791648.5289659998	554.986350602658	3307151.5102554597	173.0971722542101	1031482.2590138105	30.271245999999998	180385.69204
1400000US01101002700	913062.6854710229	1080241.4108218327	6.69999980927	31.8	32.07285686002771	0.3761631360126707	1.8412195604830728	5.7	6.8	0.2	83779.0	20.166001	52.072185	43.91657868424639	2.9558162793262652	1.569684	641.2788318	1689487.3977790002	1655.895483	4362555.587115	1396.5472021590351	3679287.045587478	93.99495768257523	247635.33206567517	49.9159512	131506.555836
1400000US48215022402	-201996.8441460064	352257.1184372878	4.69999980927	14.0	0.0286082105564296	96.56701473322843	1.4447146330996996	21.0	22.3	1.4	54550.0	16.916479	66.900077	62.59309592834549	4.2253382348565225	1.150143	236.830706	922793.9294499999	936.6010779999999	3649399.2003499996	876.3033429968368	3414453.3828912466	59.154735287991315	230492.2007114233	16.102002	62740.30065
1400000US17197880105	651210.3861258661	2104154.3853341844	3.79999995232	15.2	14.686054196959685	25.816259087904825	7.653668208856576	8.4	5.4	2.7	82248.0	26.924899	23.505646	32.89973201196061	5.271140394825674	1.056813	409.25846479999996	2214519.092952	357.2858192	1933292.372208	500.07592658180124	2705937.158519736	80.12133400135025	433540.7551936221	16.0635576	86920.755624
1400000US39059977300	1212194.4992976182	1981090.3249037128	10.8000001907	25.6	3.466509988249119	2.144535840188014	0.2056404230317274	34.2	11.1	4.4	30234.0	15.81587	50.744042	35.95584307961866	5.495732806526589	1.426946	404.886272	478177.01358	1299.0474752	1534195.365828	920.4695828382378	1087088.9596691905	140.69075984708067	166157.9856725249	36.5298176	43142.285364
1400000US17031650100	682598.3251431845	2116329.0481066685	5.59999990463	14.4	2.8708133971291865	80.20050125313283	0.022784233310549	17.8	15.7	6.8	43750.0	23.639243	26.487032	40.539637	5.006799790934411	1.58196	340.4050992	1034216.88125	381.4132608	1158807.65	583.7707728	1773609.11875	72.09791698945553	219047.4908533805	22.780224	69210.75
1400000US54011001400	1169701.981327488	1792783.2786600315	7.40000009537	18.3	34.510298444724675	0.3362757461118116	2.269861286254729	30.0	10.9	0.7	38347.0	18.807725	26.502883999999998	28.898487932247622	3.4565879999999995	2.808232	344.1813675	721219.830575	485.00277719999997	1016306.0927479999	528.8423291601315	1108170.3167378996	63.25556039999999	132549.78003599998	51.3906456	107687.272504
1400000US42125754200	1325146.081604931	2015729.8436770835	5.80000019073	19.8	5.691056910569105	0.9105691056910568	4.065040650406504	13.4	7.1	4.2	56235.0	12.533612000000002	23.444046	24.026024	3.7153869204232532	0.56848	248.16551760000004	704827.6708200001	464.1921108	1318375.92681	475.7152752	1351103.45964	73.56466102438041	208934.78347000165	11.255904	31968.4728
1400000US42045403001	1739995.0706525797	2067000.0246874327	6.40000009537	25.3	0.976880494952784	0.0	1.660696841419733	11.8	3.8	2.4	71522.0	30.023543999999998	39.641769	43.282790999999996	8.613813326891183	1.720675	759.5956632	2147343.9139679996	1002.9367556999999	2835258.602418	1095.0546123	3095671.7779019997	217.92947717034693	616077.1567659111	43.5330775	123066.11735
1400000US37111970100	1247127.716372881	1508891.0696342026	7.69999980927	30.1	0.0908265213442325	9.19164396003633	1.2897366030881017	12.0	13.2	0.7	50511.0	11.302586999999999	33.015939	37.544402999999996	3.1941741435643625	0.507086	340.2078687	570904.971957	993.7797639000001	1667668.094829	1130.0865302999998	1896405.3399329998	96.14464172128731	161340.9301655795	15.263288600000001	25613.420946000002
1400000US33011000300	1966280.4741816863	2477204.233781251	6.30000019073	19.6	11.054421768707485	10.374149659863946	3.4693877551020407	15.8	15.4	5.4	47226.0	56.651368	30.603338	37.16677200208349	7.326661852955055	1.567049	1110.3668128	2675417.505168	599.8254248000001	1445273.2403880002	728.4687312408365	1755237.974570395	143.60257231791908	346008.9326676554	30.7141604	74005.456074
1400000US33011000700	1968341.9151146652	2478950.843525147	4.59999990463	25.8	1.151761517615176	3.556910569105691	0.5081300813008129	6.1	4.4	0.0	96300.0	46.33384	15.442833	30.988697	4.5705029999999995	1.560795	1195.413072	4461948.792	398.42509140000004	1487144.8179000001	799.5083826	2984211.5211	117.91897739999999	440139.43889999995	40.268511	150304.55849999998
1400000US06071003603	-1942794.0434250855	1444473.710663426	3.59999990463	14.9	9.0401218892839	74.75876079228034	0.5840528186896902	6.2	6.2	4.8	71326.0	25.904235	41.697644000000004	49.208594	3.9018337733224717	5.064917	385.9731015	1847645.46561	621.2948956	2974126.1559440005	733.2080506	3509852.175644	58.13732322250483	278302.1957159986	75.46726330000001	361260.26994200004
1400000US06037503103	-2004794.475868756	1440457.3107284924	4.0	17.6	0.1152959262106072	85.24212144504227	6.22598001537279	6.7	13.6	5.4	77795.0	22.378786	36.368142	35.399105801863676	2.8269189999999997	1.660517	393.86663360000006	1740957.65687	640.0792992	2829259.60689	623.0242621128008	2753873.4358559847	49.7537744	219920.16360499998	29.225099200000002	129179.920015
1400000US17031040300	682006.714277926	2138112.431079877	4.69999980927	28.0	2.302742973247545	11.14121232644768	33.01727057229936	11.4	7.4	8.5	88125.0	48.829893	32.155813	44.594358943368334	11.360795478007798	2.585704	1367.237004	4303134.320625	900.3627640000001	2833731.0206250004	1248.6420504143134	3929877.8818843346	318.10227338421834	1001170.1014994372	72.399712	227865.16499999998
1400000US42125754300	1323831.278187745	2016932.0025774525	5.80000019073	23.6	21.57561361836896	1.741884402216944	0.2771179730799683	12.3	6.9	8.0	48073.0	14.781706000000002	34.631678	31.405602444059465	4.766537179189397	0.976572	348.84826160000006	710600.9525380001	817.3076008	1664848.656494	741.1722176798035	1509761.5262932708	112.49027742886977	229141.74181517187	23.0470992	46946.745756
1400000US12071050306	1422882.2629333774	481143.4518712073	9.10000038147	50.3	0.0	2.6881720430107525	1.657706093189964	4.8	0.9	1.2	65227.0	51.493673	32.87221	45.74478329227448	6.47802519309766	2.408218	2590.1317519	3358777.8087710002	1653.4721630000001	2144155.6416700003	2300.962599601406	2983794.9798051873	325.8446672128123	422542.1492701811	121.1333654	157080.83548600003
1400000US42003408002	1339587.4581343804	2070254.6866665876	4.30000019073	22.7	0.6770480704129994	3.2836831415030465	0.0	2.8	0.2	0.8	115962.0	65.26323500000001	39.945013	45.68955525738447	9.665572321266787	1.790498	1481.4754345000001	7568055.257070001	906.7517951000001	4632103.597506001	1037.1529043426274	5298252.206756818	219.40849169275606	1120839.097518739	40.6443046	207629.729076
1400000US08001007801	-752652.0314193236	1893238.2242861867	4.69999980927	10.8	17.912218268090154	38.69513641755635	21.803084223013048	22.3	16.3	3.9	32250.0	29.688645	21.700135	30.2046837417916	6.7112905311995945	2.598957	320.63736600000004	957458.80125	234.361458	699829.35375	326.2105844113493	974101.0506727792	72.48193773695563	216439.1196311869	28.0687356	83816.36325
1400000US48041001601	-31401.52279479232	836892.4865828282	4.59999990463	7.9	10.349432450478522	12.708657912308036	18.4954373469842	55.3	15.5	2.7	29358.0	48.81514599999999	70.717893	57.885647	20.09996458882772	3.175424	385.63965339999993	1433115.0562679998	558.6713547	2076135.9026940002	457.2966113	1699406.824626	158.789720251739	590094.7603988042	25.085849600000003	93224.097792
1400000US17031081000	688486.8492067453	2130086.342732332	4.19999980927	25.2	13.834714773281323	8.03266699171136	14.639200390053633	14.3	5.7	1.1	64640.0	32.770035	20.137278	35.55582564153473	10.865564408661704	1.204441	825.804882	2118255.0624	507.45940559999997	1301673.64992	896.0068061666752	2298328.569468805	273.81222309827496	702350.0833758926	30.351913200000002	77855.06624
1400000US17031081100	688733.8116542693	2130103.2689032163	2.90000009537	17.2	9.5	9.523809523809524	8.0	20.4	2.2	2.8	77605.0	26.806368000000003	18.003836999999997	36.68228	12.016245106744387	1.35513	461.0695296	2080308.1886400003	309.6659963999999	1397187.7703849997	630.935216	2846728.3394	206.67941583600344	932520.7015088982	23.308235999999997	105164.86365
1400000US12099005953	1584417.5372872942	514067.358471077	12.1000003815	64.8	6.950207468879668	6.846473029045644	0.9128630705394192	4.0	7.2	3.0	66599.0	29.465159	17.410568	25.20296747532089	3.1847689999999997	1.346588	1909.3423031999998	1962350.124241	1128.2048064	1159526.4182320002	1633.1522924007936	1678492.4308888959	206.37303119999999	212102.430631	87.25890239999998	89681.41421199999
1400000US12099007765	1578436.1336636248	529413.7451032191	4.30000019073	20.8	8.11543676157273	27.12570211117568	10.62366840983924	4.1	3.7	3.0	120190.0	50.893446000000004	43.628199	71.41924126842767	7.14918623853452	4.609706	1058.5836768000001	6116883.27474	907.4665392	5243673.23781	1485.5202183832955	8583878.60805232	148.70307376151803	859260.694009464	95.88188480000001	554040.56414
1400000US45057010700	1378691.903059153	1406101.7397357507	10.3999996185	21.8	87.54833720030936	4.176334106728538	0.0	40.9	16.3	8.8	22533.0	6.7210730000000005	20.851884	10.4771816	1.104613	1.176269	146.51939140000002	151445.937909	454.5710712	469855.50217199995	228.40255888000002	236082.3329928	24.080563400000003	24890.244729000002	25.642664200000002	26504.869377
1400000US21111012601	881390.507634867	1732635.1880101017	8.39999961853	27.4	71.41839931643406	1.908288236969524	0.2278553118769581	9.4	3.5	3.6	47214.0	15.566078	33.292979	21.842567887130407	4.839932091611739	1.405702	426.51053719999993	734936.806692	912.2276246	1571894.710506	598.4863601073731	1031275.000222975	132.61413931016165	228512.55377335663	38.5162348	66368.814228
1400000US21111012302	882517.6022778266	1728422.7030514	7.0	18.4	19.2790824685964	9.77607864554888	1.401784088840342	13.7	6.2	2.6	55000.0	30.503839	59.656690000000005	45.712966521087026	8.279430987593821	2.300048	561.2706376	1677711.145	1097.683096	3281117.95	841.1185839880012	2514213.1586597865	152.3415301717263	455368.7043176602	42.3208832	126502.64
1400000US12011060128	1582554.1272731258	481039.6241521216	5.69999980927	20.0	49.020217729393465	28.64696734059098	3.888024883359253	3.9	9.7	6.1	52930.0	26.079677000000004	25.715834	30.821476	3.5440022696823084	2.144767	521.5935400000001	1380397.3036100003	514.31668	1361139.09362	616.42952	1631380.72468	70.88004539364617	187584.0401342846	42.89534	113522.51731
1400000US12011031001	1593472.8785793667	487016.006444655	7.30000019073	27.6	13.55002110595188	18.193330519206416	2.448290417897847	20.4	15.4	5.6	38603.0	47.793425	36.180033	51.789835958264796	10.02035840940602	4.329217	1319.09853	1844969.585275	998.5689108000001	1396657.8138990002	1429.3994724481083	1999243.037496896	276.56189209960615	386815.8956783006	119.4863892	167120.763851
1400000US06113010606	-2193423.6033583167	2023783.44931598	3.90000009537	17.6	2.582311168495804	9.73531310522918	15.235635894125243	29.3	5.1	3.5	83239.0	42.470598	21.778039	27.322652836523076	5.486225105503907	1.545528	747.4825248000001	3535210.106922	383.2934864	1812782.188321	480.8786899228062	2274310.2994593442	96.55756185686877	456667.8915570397	27.2012928	128648.205192
1400000US12086009703	1593833.692170674	457462.71687520447	4.30000019073	25.4	0.0	33.82958504909725	1.3937282229965158	1.1	8.4	2.2	104708.0	117.033036	49.137588	96.78623971263794	15.66461796503139	7.622747	2972.6391144	12254295.133488	1248.0947352	5145098.564304	2458.3704887010035	10134293.587830894	397.88129631179726	1640210.8178825066	193.6177738	798162.5928760001
1400000US06053013600	-2262369.712812221	1815638.394485006	5.59999990463	17.2	3.0562085915793973	54.41333618294507	7.245137849967942	15.7	19.5	3.6	50694.0	27.274998000000004	19.413137000000003	24.042863999999998	3.7969943143820366	0.820862	469.12996560000005	1382678.7486120001	333.90595640000004	984129.5670780002	413.53726079999996	1218828.947616	65.30830220737103	192484.82977328295	14.1188264	41612.778227999996
1400000US12101030407	1300328.7992993405	661486.2699847771	9.30000019073	25.5	1.8633540372670807	16.53726708074534	0.0	20.0	13.8	3.8	33784.0	26.855315	56.624686000000004	36.54362011699486	7.032011947852594	3.663213	684.8105325	907279.96196	1443.929493	1913008.391824	931.862312983369	1234589.6620325544	179.31630467024115	237569.49164625205	93.4119315	123757.987992
1400000US40027202007	-130042.63141347372	1368692.467507118	4.59999990463	13.3	8.556394417753374	16.72386181651796	1.029512697323267	8.6	8.6	1.4	69773.0	24.69236	63.414238999999995	59.080654732261245	7.48766736885277	2.403946	328.408388	1722860.03428	843.4093786999999	4424601.697747	785.7727079390746	4122234.522634064	99.58597600574184	522437.0153269643	31.9724818	167730.524258
1400000US20091051805	115212.9366241052	1769447.5969688375	5.69999980927	34.3	1.9908116385911176	4.249617151607963	2.4502297090352223	2.2	2.8	1.7	85990.0	33.833033	29.66297	33.80202538653166	7.182371262946702	1.443509	1160.4730319	2909302.50767	1017.4398709999999	2550718.7903	1159.409470758036	2906636.1629878576	246.35533431907186	617612.1049007869	49.51235869999999	124127.33890999999
1400000US27123033700	227624.37055908685	2443942.365487128	10.0	20.6	55.418381344307264	3.08641975308642	21.81069958847737	43.9	8.7	2.3	16538.0	35.984140999999994	21.954342	25.374314000000002	5.259011338484266	3.115803	741.2733046	595105.7238579999	452.2594452	363080.907996	522.7108684000001	419640.40493200003	108.33563357277588	86973.52951585279	64.18554180000001	51529.150014
1400000US12099007201	1592882.500187987	506422.3903700407	7.40000009537	31.9	3.606349206349206	14.62857142857143	1.7015873015873015	10.8	10.4	2.9	68647.0	42.997026	18.111332	31.189385858609864	5.648851642381037	1.9031	1371.6051294	2951616.843822	577.7514908	1243288.6078040001	994.9414088896547	2141057.771035991	180.19836739195506	387776.718694531	60.70889	130642.1057
1400000US12057010805	1332170.7759309283	649939.9301010942	6.19999980927	6.3	28.6981771253428	58.186804323277954	1.2905307307630265	35.2	26.3	6.7	25266.0	17.316927999999997	34.004411000000005	28.15693513829604	3.2889727311853596	2.976721	109.09664639999998	437529.5028479999	214.2277893	859155.4483260001	177.38869137126503	711413.1232041877	20.720528206467765	83099.1850261293	18.7533423	75209.832786
1400000US26093712602	989187.8709206266	2243173.7148997234	3.90000009537	15.4	0.0	4.0585311982330206	2.4295969077857538	1.6	1.2	1.1	98854.0	37.979820000000004	59.202168	70.42392721780341	10.277371672744689	2.424284	584.8892280000001	3754457.1262800004	911.7133872	5852371.115472	1084.5284791541726	6961686.901188739	158.27152376026822	1015959.2993375035	37.3339736	239650.17053600002
1400000US06065044402	-1895024.9985097745	1378375.8839689412	7.59999990463	30.3	0.8925180402582605	17.546524876566654	1.1583744777819978	14.1	6.2	5.6	50674.0	30.497836	51.737167	65.77323999999999	7.228462522048297	3.610164	924.0844308	1545447.341464	1567.6361601	2621729.200558	1992.9291719999997	3332993.1637599994	219.02241441806342	366295.10984227544	109.3879692	182941.45053600002
1400000US12031011901	1357419.0354271135	907130.3748797802	6.30000019073	17.9	15.713724977103231	2.0672510794190764	0.5364385712416591	12.8	14.4	6.9	54349.0	25.432055	62.40265	41.58544159025747	5.249663355865785	2.19692	455.23378449999996	1382206.7571949998	1117.007435	3391521.6248500003	744.3794044656086	2260127.164988903	93.96897406999754	285313.9537279495	39.324867999999995	119400.40508
1400000US26025003700	906848.7868093664	2206254.362346972	7.40000009537	28.1	0.8027038445289396	3.907900295732995	0.1056189269117025	13.2	7.8	3.3	56076.0	14.598966	30.777278000000003	28.54884431112766	4.52779125736307	1.184421	410.23094460000004	818651.617416	864.8415118000001	1725866.641128	802.2225251426872	1600904.9935907947	127.23093433190228	253900.42254789153	33.2822301	66417.591996
1400000US20147475300	-283396.31476085115	1863817.4695650125	8.60000038147	27.8	1.064962726304579	5.076322328718494	0.3549875754348598	9.6	7.0	2.1	49555.0	21.613855	48.490423	32.171823	7.167727	0.348895	600.865169	1071074.584525	1348.0337594	2402942.911765	894.3766794000002	1594274.688765	199.26281060000002	355196.71148500004	9.699281000000001	17289.491725
1400000US08041000400	-755695.6395032342	1795346.1230347631	6.59999990463	33.9	0.0	13.866305329719964	2.2131887985546523	10.2	4.1	6.0	57841.0	37.562287	30.593442	33.013695	8.913661680578842	1.669742	1273.3615292999998	2172640.242367	1037.1176838	1769555.278722	1119.1642605	1909545.132495	302.17313097162275	515575.1052663608	56.6042538	96579.547022
1400000US41057960100	-2126640.639203914	2838142.280442938	8.69999980927	48.1	0.0	1.6031457955232908	1.02843315184513	9.0	6.4	0.7	53442.0	17.157404	15.726489	34.99661005341835	14.029307304834619	0.358153	825.2711324	916925.984568	756.4441209	840455.025138	1683.3369435694228	1870288.8344747836	674.8096813625452	749754.2409849718	17.2271593	19140.412626
1400000US20015020800	-85260.30291161401	1627262.607427454	6.40000009537	15.9	2.083333333333333	8.484848484848486	0.0	24.4	12.2	4.0	33892.0	19.344893	53.511707	26.072176658007173	3.1146400699583268	0.765954	307.5837987	655637.1135559999	850.8361413	1813618.773644	414.54760886231406	883638.2112931791	49.522777112337394	105561.3812510276	12.1786686	25959.712968
1400000US06071001901	-1968998.4492512129	1441307.8255152986	3.29999995232	18.8	4.931389365351629	50.85763293310463	14.38679245283019	2.0	3.6	3.1	106168.0	53.672457	75.230612	89.7607941315506	6.330089986899584	5.766859	1009.0421916	5698297.414776	1414.3355056	7987083.614816	1687.5029296731514	9529723.991358465	119.00569175371218	672052.993729155	108.4169492	612255.886312
1400000US01089010401	841221.1359444218	1363608.6919541191	5.80000019073	11.8	6.504599211563732	6.586727989487516	3.580814717477004	5.6	15.6	4.6	56329.0	16.135118000000002	67.602892	48.03422564094083	3.9432389999999997	2.727229	190.39439240000004	908875.0618220001	797.7141256	3808003.3034679997	566.8038625631018	2705719.896128556	46.5302202	222118.70963099998	32.1813022	153622.082341
1400000US36055007000	1476905.7225330195	2380161.1238821754	5.80000019073	11.4	40.07352941176471	6.4505347593582885	1.9050802139037435	49.6	5.4	8.7	40855.0	20.989511	21.782389	26.2194714499805	5.662800589817886	0.620144	239.2804254	857526.471905	248.3192346	889919.502595	298.9019745297777	1071196.5060889532	64.5559267239239	231353.71809700973	7.069641600000001	25335.98312
1400000US25025110403	2014924.3524653043	2407192.636396758	4.59999990463	18.8	20.99979512395001	25.015365703749232	1.659496004917025	6.9	2.8	1.8	100833.0	51.006901	18.809272	34.8764007037251	9.157237514676455	0.766063	958.9297388	5143178.848533	353.6143136	1896595.323576	655.676333230032	3516692.1121587134	172.15606527591734	923351.730317371	14.401984400000002	77244.430479
1400000US36085019700	1818200.6208181432	2166195.214822903	5.30000019073	27.8	0.2849002849002849	4.72934472934473	6.438746438746438	5.9	0.4	1.3	103000.0	74.663726	48.13764	75.688398	8.592420622086312	7.439271	2075.6515828	7690363.778	1338.226392	4958176.92	2104.1374644	7795904.994000001	238.86929329399948	885019.3240748901	206.81173379999998	766244.913
1400000US48147950800	-7225.80345167471	1187364.703742434	7.40000009537	34.4	1.0186757215619695	6.645646373999516	0.2667960223138491	7.4	20.0	1.8	72000.0	19.530244000000003	82.50535500000001	53.01008191121511	3.474531455146258	1.931718	671.8403936000001	1406177.5680000002	2838.184212	5940385.5600000005	1823.5468177457997	3816725.897607488	119.52388205703126	250166.26477053057	66.4510992	139083.696
1400000US54051020800	1299951.8957620503	1974955.087404417	9.30000019073	34.1	0.0	0.9760425909494232	0.0	16.2	7.0	1.2	54250.0	17.798995	38.999990000000004	32.066418	3.5893065799917645	2.117947	606.9457295000001	965595.4787500001	1329.8996590000002	2115749.4575	1093.4648538	1739603.1764999998	122.39535437771917	194719.88196455323	72.2219927	114898.62475
1400000US18051050401	730378.7795474398	1743027.934739119	7.5	30.2	1.0836845273931366	1.8964479229379891	0.0	8.4	6.9	2.0	50536.0	17.279328	54.605374	39.249812	2.9068534859788495	4.369826	521.8357056	873228.1198079999	1649.0822948	2759537.180464	1185.3443224	1983528.499232	87.78697527656125	146900.74776742715	131.9687452	220833.526736
1400000US48499950700	50686.08912469372	1067359.727497134	8.69999980927	28.7	0.4139834406623734	9.32229377491567	1.0579576816927323	12.1	13.1	2.3	61188.0	15.491292	71.628483	49.907580081606696	1.6431614972747477	3.537278	444.60008039999997	947881.174896	2055.7374621	4382803.617804	1432.347548342112	3053745.0100333504	47.15873497178526	100541.76569524726	101.5198786	216438.96626400002
1400000US06073008330	-1955649.491997615	1317114.3236615586	3.40000009537	19.1	0.2466325175488522	5.919180421172452	36.08423449060899	8.3	4.4	4.0	144327.0	133.417993	36.323854	62.86049446348321	11.401676336288977	0.804051	2548.2836663000003	19255818.675711	693.7856114	5242512.876258	1200.6354442525294	9072466.584431142	217.77201802311947	1645569.7405875793	15.357374100000001	116046.268677
1400000US06031000300	-2106658.735794859	1740384.7416296136	1.0	1.0	15.879265091863518	23.34499854184893	4.31612715077282	6.8	1.5	1.1	52450.0	12.325636000000001	30.470468	23.211824000000004	4.224341824252315	2.533926	12.325636000000001	646479.6082	30.470468	1598176.0466	23.211824000000004	1217460.1688	4.224341824252315	221566.72868203392	2.533926	132904.4187
1400000US06053012100	-2269035.6484389696	1818782.90608578	7.0	36.0	0.8045433033601515	13.29862754377662	6.578324656885943	5.4	1.4	3.0	100708.0	47.843545	23.418749	31.729894	6.153061907363108	1.98382	1722.36762	4818227.72986	843.0749639999999	2358455.3742919997	1142.276184	3195454.164952	221.5102286650719	619662.558566724	71.41752	199786.54455999998
1400000US12057014009	1344952.510843097	614189.3061389012	13.8999996185	77.2	1.8339276617422315	1.935812531839022	1.3754457463066736	0.0	0.0	1.1	67950.0	16.448173999999998	20.671019	23.891399	3.138680764331289	1.575213	1269.7990327999998	1117653.4233	1595.8026668000002	1404595.74105	1844.4160028000001	1623420.56205	242.30615500637552	213273.35793631108	121.6064436	107035.72335
1400000US12057014015	1347989.0245595195	612204.4358090397	14.3000001907	90.6	1.9522776572668112	3.524945770065076	2.711496746203905	8.4	2.0	0.7	56838.0	19.412046	11.957854	16.329983000000002	2.240178	0.888926	1758.7313675999999	1103341.870548	1083.3815723999999	679660.505652	1479.4964598000001	928163.5737540001	202.96012679999995	127327.23716399999	80.53669559999999	50524.775988
1400000US06037209510	-2023075.2702257475	1459158.4967618077	5.5	13.8	1.5929778933680103	68.49804941482445	23.342002600780237	30.9	36.7	5.1	30722.0	30.08501	35.318705	74.45283599999999	9.58422749482334	5.941016	415.17313800000005	924271.6772200001	487.39812900000004	1085061.25501	1027.4491368	2287340.0275919996	132.2623394285621	294446.63709596265	81.9860208	182519.89355200002
1400000US06095250501	-2248470.019175932	1985362.0828316144	5.80000019073	16.6	18.04476930105071	33.94243947007766	4.0201005025125625	12.8	12.1	4.8	85625.0	86.67842499999999	32.97433	32.694964000000006	7.906756518172914	1.218619	1438.8618549999999	7421840.140624999	547.3738780000001	2823427.00625	542.7364024000001	2799506.2925000004	131.2521582016704	677016.0268685558	20.2290754	104344.25187499999
1400000US48199030200	153205.24927135248	788135.1836677986	6.09999990463	18.8	4.536891679748822	6.640502354788069	1.2558869701726845	12.5	12.3	1.3	70608.0	27.848013	76.73024799999999	58.14396548141386	8.135033320547223	4.571241	523.5426444000001	1966292.501904	1442.5286623999998	5417769.350783999	1093.1065510505805	4105429.1147116697	152.93862642628778	574398.4326971982	85.9393308	322766.18452799995
1400000US48199031000	174790.12191736232	821690.4508098586	6.69999980927	25.3	2.351175587793897	3.976988494247124	2.1010505252626315	10.3	20.0	0.8	59700.0	11.30403	64.188407	38.30813882409236	4.39610037513921	7.488003	285.991959	674850.5909999999	1623.9666971	3832047.8978999997	969.1959122495367	2286995.887798314	111.22133949102202	262447.19239581085	189.4464759	447033.7791
1400000US24031700310	1591518.8850170146	1952628.8012503325	3.09999990463	15.6	23.049273625879888	21.926014677250265	14.317807398532276	8.1	8.3	1.3	80682.0	31.389487999999997	30.363129	30.06866169175662	4.674796751111976	3.42434	489.6760127999999	2532566.6708159996	473.6648124	2449757.973978	469.07112239140326	2425999.7626143075	72.92682931734683	377171.95147321647	53.419703999999996	276282.59988
1400000US17031283800	687071.932401666	2125823.622719326	3.79999995232	11.0	34.705561613958565	16.521264994547437	10.877862595419847	15.9	5.2	8.5	76926.0	24.342924999999997	21.608029	25.806535	6.238154363321687	0.947288	267.77217499999995	1872603.8485499998	237.68831899999998	1662219.2388539999	283.871885	1985193.51141	68.61969799653856	479876.2625528841	10.420168	72871.076688
1400000US06059074108	-1998451.6893582656	1415183.8465347074	4.09999990463	15.5	1.0325976918404536	85.84733751771614	7.57238307349666	7.9	15.1	1.9	84665.0	221.782517	40.262732	50.916133814461034	15.410647811538654	2.681932	3437.6290135000004	18777216.801805	624.072346	3408844.20478	789.200074124146	4310814.469401344	238.86504107884915	1304742.49696392	41.569946	227065.77278000003
1400000US51117930300	1561435.9795769076	1666456.35322226	6.69999980927	24.3	42.67288693743139	3.155872667398464	0.0	14.1	7.4	1.1	51597.0	11.078681	26.125423	28.153040758089965	1.6345778545394127	2.206309	269.2119483	571626.703557	634.8477789000001	1347993.450531	684.1188904215861	1452612.443995168	39.72024186530773	84339.31356067008	53.613308700000005	113838.92547300001
1400000US51143010300	1449314.8282875284	1675777.0432767111	8.5	34.1	18.376841561126906	0.0	0.1292323597828896	15.7	7.2	1.6	44315.0	10.702742	30.819884000000002	24.624945	1.6183041826063287	4.080171	364.96350220000005	474292.01173	1050.9580444	1365783.15946	839.7106245	1091254.437675	55.184172626875814	71715.14985219945	139.1338311	180812.777865
1400000US30031001200	-1179337.61345946	2598955.964034378	4.59999990463	22.6	0.0	1.99764982373678	0.3721112416764591	4.6	8.0	1.7	81300.0	114.049517	27.4544	36.14748400144116	12.112373713722157	1.182071	2577.5190842	9272225.732099999	620.4694400000001	2232042.72	816.9331384325702	2938790.449317166	273.7396459301208	984735.9829256113	26.714804600000004	96102.3723
1400000US16055001900	-1541820.4131242766	2903516.009127702	8.39999961853	39.2	0.3574910627234319	2.27494312642184	0.1624959376015599	7.6	7.3	0.7	58992.0	23.201396	24.116006	39.336225999999996	8.968475083404586	2.645902	909.4947232000001	1368696.752832	945.3474352000001	1422651.4259519998	1541.9800592	2320522.644192	351.5642232694598	529068.2821202034	103.7193584	156087.050784
1400000US27053026809	207597.3437687445	2456579.3972622305	3.40000009537	4.6	43.4279705573081	25.113915177006657	12.56572029442692	14.5	15.8	6.5	48667.0	30.463567	24.17017	19.07061884969736	4.699367836810179	1.180976	140.1324082	1482570.415189	111.18278199999999	1176289.66339	87.72484670860786	928109.8075582215	21.61709204932682	228704.13451404098	5.432489599999999	57474.558992
1400000US27053101600	213769.6466995192	2449834.050709986	5.19999980927	11.2	46.931549960660895	10.85759244689221	9.40204563335956	31.5	9.7	8.2	33387.0	50.258694999999996	33.827023	28.951983851360442	8.683049	1.795045	562.8973839999999	1677987.0499649998	378.8626575999999	1129382.816901	324.26221913523693	966619.8848453711	97.2501488	289900.956963	20.104504	59931.167415
1400000US36103146902	1884450.2995999083	2190403.825293519	5.80000019073	31.5	0.7959671000265323	4.271690103475724	0.0	4.1	3.5	2.4	154663.0	86.901238	62.942751	110.35576450908577	26.1711635078675	2.583009	2737.388997	13440406.172794001	1982.6966565	9734914.697913	3476.206582036202	17067953.606268734	824.3916504978263	4047710.661617311	81.3647835	399495.920967
1400000US39095008203	1012161.0624702978	2142463.9948819643	6.5	25.8	2.533512064343164	4.396782841823057	5.710455764075067	11.5	4.7	2.6	85750.0	34.675053999999996	34.077441	37.091743	6.072984058855997	1.309769	894.6163932	2973385.8804999995	879.1979778	2922140.56575	956.9669694	3180616.96225	156.68298871848472	520758.3830469018	33.7920402	112312.69175
1400000US55009001702	637073.2046393642	2418196.5443121134	5.19999980927	15.9	3.259637188208617	33.16326530612245	8.24829931972789	22.6	10.9	3.8	31537.0	19.133589999999998	27.79761	26.731231983322566	7.910022490175556	1.23123	304.22408099999996	603416.0278299999	441.981999	876653.2265699999	425.0265885348288	843022.8630580438	125.76935759379134	249458.3792726665	19.576557	38829.30051
1400000US25025000100	2011557.5157200447	2415973.9253106844	3.5	12.4	6.9680489462950375	12.236573759347383	20.785180149558123	13.9	4.5	3.7	90980.0	48.127258	23.883757000000003	43.53425548254345	11.189138345410136	1.29993	596.7779992	4378617.93284	296.1585868	2172944.21186	539.8247679835388	3960746.563801803	138.74531548308568	1017987.8066654141	16.119132	118267.6314
1400000US36085013400	1820867.53964356	2161390.3407011847	6.5	28.7	0.5123200780678214	15.6135642839717	3.342278604537692	11.5	4.0	2.9	85399.0	112.855887	47.100341	74.86299279169238	7.170158856510074	3.708818	3238.9639568999996	9637779.893912999	1351.7797867	4022322.021059	2148.567893121571	6393224.721417737	205.78355918183914	612324.3961871038	106.4430766	316729.348382
1400000US39113080300	996294.9742967692	1926878.7741778616	8.5	29.4	66.0143198090692	5.823389021479714	0.0	24.5	12.3	7.5	38576.0	17.258984	28.247083	24.285262940029373	4.522715	0.470886	507.4141296	665782.566784	830.4642402	1089659.473808	713.9867304368636	936828.3031745731	132.967821	174468.25384	13.8440484	18164.898336000002
1400000US24047950000	1795957.6183002444	1900321.7417533156	7.80000019073	34.0	3.172737955346651	10.282021151586369	0.0	11.5	14.2	4.7	48068.0	57.283538	64.311814	110.57663886869268	23.95595917240592	4.961112	1947.640292	2753505.104584	2186.6016759999998	3091340.275352	3759.6057215355513	5315197.87714032	814.5026118618013	1151515.0454992077	168.677808	238470.731616
1400000US39153530901	1207408.8830914318	2103170.4920404293	7.09999990463	26.4	11.646313885119856	0.7914970601537766	0.0	11.8	5.1	4.2	64773.0	21.947387000000003	36.491499	33.37275658455985	5.368301601010785	1.035948	579.4110168000001	1421598.0981510002	963.3755735999998	2363663.864727	881.0407738323801	2161653.5622516954	141.7231622666847	347720.9996022716	27.349027200000002	67101.45980400001
1400000US06065042714	-1941011.699054955	1396960.4509770516	6.19999980927	31.8	0.0	4.631997726626882	10.059676044330775	5.8	3.7	1.7	100597.0	87.83166200000001	69.00406	77.79973899999999	20.937015988850426	7.005553	2793.0468516000005	8835601.702214	2194.329108	6941601.423819999	2474.0317001999997	7826420.344182999	665.7971084454435	2106200.9974303865	222.77658540000002	704737.615141
1400000US39061010300	976620.5688727978	1843478.068251359	9.30000019073	22.8	12.125748502994012	1.7964071856287425	0.0	47.5	8.9	9.3	33992.0	23.953057	26.492594	18.832851	4.533633	0.603144	546.1296996000001	814212.313544	604.0311432	900536.255248	429.38900280000007	640166.271192	103.3668324	154107.252936	13.7516832	20502.070848
1400000US32031002901	-2000529.439089488	2088943.3227902711	5.59999990463	21.4	2.7492363232435437	30.76923076923077	2.721466259372397	3.9	5.6	2.8	70795.0	29.255351	40.818245000000005	31.494390740459625	7.79743145983205	3.365615	626.0645114	2071132.5740450001	873.510443	2889727.654775	673.979961845836	2229645.392470839	166.86503324040586	552019.16019881	72.02416099999999	238268.713925
1400000US47157020651	552162.6317783874	1368394.477131834	7.19999980927	19.7	30.630896226415093	7.03125	1.1202830188679245	10.9	12.4	5.5	62622.0	24.503381	49.985884	39.00002228064604	3.429518512139763	2.334614	482.7166057	1534450.724982	984.7219147999999	3130216.0278479997	768.300438928727	2442259.3952586167	67.56151468915333	214763.30826721623	45.9918958	146198.197908
1400000US48303001705	-546803.934689864	1179395.0560184703	6.30000019073	30.1	5.7765307806568735	13.583099521373162	2.9542828849645155	19.6	10.0	3.3	63605.0	30.804560000000002	55.958812	61.7890319363157	7.591408562288866	1.382509	927.2172560000001	1959324.0388000002	1684.3602412000002	3559260.2372600003	1859.8498612831027	3930091.3763093604	228.50139772489487	482851.5416043833	41.613520900000005	87934.484945
1400000US48157670300	49601.88425903013	724594.1737869483	6.5	23.6	63.9650497137692	26.996083157577583	4.1277493220849655	24.2	23.1	6.7	54417.0	17.014822	29.142358	28.341685117055363	5.273333	1.260008	401.5497992	925895.5687739999	687.7596488	1585839.6952860001	668.8637687625067	1542269.4790148016	124.45065880000001	286958.961861	29.7361888	68565.85533600001
1400000US41015950100	-2260273.544264814	2528896.1780975563	10.6999998093	42.6	0.0	1.1049723756906076	0.0	25.8	9.0	7.6	32287.0	10.17382	11.777488	21.612805	4.421175083957927	0.960401	433.40473199999997	328482.12633999996	501.72098880000004	380259.755056	920.705493	697812.635035	188.34205857660768	142746.47993574958	40.9130826	31008.467086999997
1400000US39095003100	1022740.8183316248	2137820.3399713254	7.69999980927	27.3	80.36253776435045	0.0	0.4028197381671702	30.2	4.3	1.9	40093.0	19.415837999999997	14.805369	10.854946	3.208227	1.446379	530.0523774	778439.1929339999	404.18657370000005	593591.6593170001	296.34002580000003	435207.349978	87.5845971	128627.445111	39.486146700000006	57989.673247000006
1400000US06037267501	-2038891.297318593	1461612.9385152697	2.59999990463	11.8	2.586350742532955	28.48323043550809	15.584848990488902	10.3	16.6	1.9	86086.0	38.094288	21.594514	37.25883466207835	7.767777639677079	1.297093	449.5125984	3279384.876768	254.81526520000003	1858985.332204	439.65424901252453	3207464.0407196768	91.65977614818954	668696.905889241	15.305697400000001	111661.54799800001
1400000US36103147802	1901041.8923275576	2199221.4862133856	5.09999990463	27.7	0.0267522739432851	3.076511503477796	2.380952380952381	4.7	1.5	2.1	138493.0	68.842283	31.134026	73.79834614063344	20.006753427218268	3.950209	1906.9312390999999	9534174.299518999	862.4125201999999	4311844.662818	2044.2141880955462	10220554.352054747	554.187069933946	2770795.3023957396	109.4207893	547076.295037
1400000US06037294520	-2028540.8049647731	1429888.7523288447	3.90000009537	9.9	2.15633423180593	93.42318059299193	0.646900269541779	14.0	12.3	5.5	50732.0	32.832085	25.821881	31.219530368050684	2.720892876606327	0.91265	325.0376415	1665637.33622	255.63662190000002	1309995.666892	309.07335064370176	1583829.2146319472	26.93683947840264	138036.3374159922	9.035235	46300.559799999995
1400000US17111871107	626138.8810194819	2155502.1835310026	3.90000009537	16.3	1.0135135135135136	6.662912912912914	6.437687687687688	8.3	1.8	1.1	131275.0	69.063892	59.740504	71.93106518542618	13.046093468146502	7.102169	1125.7414396	9066362.4223	973.7702152	7842434.6626	1172.4763625224468	9442750.582216822	212.651323530788	1712625.920030932	115.7653547	932337.235475
1400000US40031000402	-225847.8536184672	1288451.845298994	5.69999980927	22.6	16.709710743801654	10.201446280991735	6.714876033057851	8.3	10.4	5.2	64811.0	17.040459	39.817892	25.639945136422458	3.7804421811297217	0.553989	385.1143734	1104409.1882489999	899.8843592000001	2580637.398412	579.4627600831476	1661750.484236676	85.43799329353172	245014.2382011984	12.5201514	35904.581078999996
1400000US44007015500	2007182.7505365624	2360506.80183596	5.69999980927	17.2	10.352316602316602	25.98938223938224	6.056949806949807	8.1	6.5	2.5	64183.0	28.651593	22.613464	30.263416502240418	11.536892	2.541627	492.80739959999994	1838945.193519	388.9515808	1451399.959912	520.5307638385351	1942396.8613632966	198.4345424	740472.339236	43.715984399999996	163129.245741
1400000US26035000500	875281.3512730037	2367255.7192059257	10.1000003815	40.0	0.0	3.265839320705421	0.0	16.9	5.9	2.0	35602.0	15.067943	35.843107	29.539909079684556	3.142996198781839	1.086914	602.71772	536448.906686	1433.7242800000001	1276086.295414	1181.5963631873822	1051679.8430549295	125.71984795127356	111896.95066903104	43.47656	38696.312227999995
1400000US39113003900	995729.8261944829	1921142.7980772944	10.8000001907	23.4	93.58430540827148	0.0	0.0	22.2	6.2	6.7	24590.0	38.953648	26.72848	18.417665749909286	5.66311	0.821419	911.5153632	957870.20432	625.446432	657253.3232	430.97337854787725	452890.40079026937	132.51677399999997	139255.8749	19.2212046	20198.69321
1400000US47093003300	1083207.9682126103	1508058.4653253283	6.5	32.5	27.757182576459684	1.7608897126969416	0.6487488415199258	6.3	6.4	2.1	90398.0	52.777749	35.391099000000004	45.33864385356064	11.015752812991748	1.915278	1715.2768425	4771002.954102	1150.2107175	3199284.5674020005	1473.505925240721	4098522.7270741747	358.0119664222318	995802.022788828	62.246535	173137.300644
1400000US51059421101	1610319.9993553394	1907085.863906707	3.0	13.8	22.264150943396228	12.68867924528302	9.732704402515724	2.6	3.7	4.1	133807.0	26.341171	21.315351	27.78145252953183	5.363928405319344	0.835192	363.5081598	3524633.0679969997	294.1518438	2852143.171257	383.38404490753925	3717352.8186190655	74.02221199340696	717731.1681305654	11.525649600000001	111754.535944
1400000US06059076202	-1989008.85450374	1426585.456086422	4.40000009537	18.1	2.3055690858905664	45.99772690371813	6.949180061698328	6.9	10.4	2.4	87521.0	40.596409	50.923038	56.12606039279672	7.18490511986897	5.08875	734.7950029000001	3553038.312089	921.7069878000001	4456835.208798	1015.8816931096206	4912208.931637961	130.04678266962839	628830.0809960521	92.10637500000001	445372.48875
1400000US53077002900	-1880929.8260300527	2878463.896726988	6.19999980927	18.2	3.715529753265602	41.40783744557329	0.1306240928882438	9.1	12.9	1.5	57734.0	16.625114	23.8554	26.078458	5.721472476204622	0.457699	302.5770748	959834.331676	434.16828	1377267.6636	474.6279356	1505613.694172	104.13079906692411	330323.49194119766	8.3301218	26424.794066000002
1400000US36069050800	1509300.830760695	2359820.2923471904	6.90000009537	27.1	1.163177135260884	2.5257560651379194	0.0	9.6	4.1	4.2	44529.0	34.388496	20.861842000000003	31.064273	6.111168380584799	1.516734	931.9282416000001	1531285.3383840001	565.3559182000001	928956.9624180001	841.8417983	1383261.012417	165.61266311384807	272124.21681906056	41.1034914	67538.648286
1400000US36047040000	1831697.4655154236	2167151.2834452405	5.69999980927	22.4	0.7992007992007992	13.453213453213452	44.88844488844489	5.1	8.6	3.3	52125.0	40.944523	31.481071	71.58604376868509	11.51012090127452	1.964046	917.1573151999999	2134233.261375	705.1759903999999	1640950.825875	1603.5273804185458	3731422.53144271	257.8267081885492	599965.0519789343	43.9946304	102375.89775
1400000US12095012000	1421673.3818965352	719791.602139238	8.0	11.6	75.05702554744525	10.652372262773724	1.6081204379562044	24.1	25.7	10.7	30555.0	10.520545	24.934563	15.14947682674769	2.614146	0.645815	122.038322	321455.252475	289.2409308	761875.572465	175.7339311902732	462892.2644412757	30.324093599999998	79875.23103	7.491454	19732.877325
1400000US12103027603	1296153.4192064048	627026.0234081359	7.5	52.0	0.3911342894393742	2.6944806605823555	0.0	15.4	14.4	3.9	58494.0	44.915306	33.189826	51.536291214008095	6.666199362323274	4.562476	2335.595912	2627275.909164	1725.8709519999998	1941405.682044	2679.887143128421	3014563.8182721897	346.64236684081027	389932.6654997376	237.24875200000002	266877.471144
1400000US40089098200	115441.49086315055	1254812.9903265466	10.1000003815	24.9	0.5488474204171241	1.5733626051957557	1.0245151847786316	19.9	26.1	4.9	39537.0	3.361905	14.096599	13.191382507347468	1.4668305000265083	0.745302	83.7114345	132919.637985	351.00531509999996	557337.234663	328.4654244329519	521547.6901929968	36.524079450660054	57994.07747954806	18.5580198	29467.005174
1400000US06079010701	-2212868.659160083	1654181.393001792	5.5	28.6	0.3126724296487033	18.04303844031635	5.756851204708479	11.0	5.0	2.6	76587.0	32.571805000000005	15.637263999999998	30.598753	7.178368916282727	3.212508	931.5536230000001	2494576.8295350005	447.2257504	1197611.1379679998	875.1243358	2343466.696011	205.301351005686	549769.7401913452	91.87772880000001	246036.350196
1400000US48093950100	-244400.29511614007	1007587.7065102704	7.90000009537	31.2	1.0617283950617284	20.02469135802469	0.1728395061728395	15.8	13.3	2.0	45978.0	13.440334	63.86698	73.88028950026384	4.313332626839216	1.439327	419.3384208	617959.676652	1992.649776	2936476.00644	2305.0650324082317	3396867.950643131	134.57597795738354	198318.4075168135	44.9070024	66177.376806
1400000US13039010200	1365296.6826593224	975062.0136342325	5.80000019073	24.9	22.6009139375476	4.188880426504189	1.6184310738766183	9.3	12.5	2.9	70269.0	15.219605999999999	45.69254	31.429591	3.554904413875788	2.319432	378.96818939999997	1069466.4940139998	1137.744246	3210769.09326	782.5968158999999	2208525.929979	88.51711990550712	249799.57825863775	57.753856799999994	162984.167208
1400000US13039010100	1353612.506826466	986515.1855903142	7.0	34.1	21.73414820473644	1.0313216195569137	1.3750954927425516	12.9	9.8	5.7	53682.0	17.346169	54.782467999999994	38.760032	4.3298403005777155	1.738026	591.5043629	931177.044258	1868.0821588	2940832.4471759996	1321.7170912000001	2080716.0378240002	147.6475542497001	232434.48701561292	59.26668660000001	93300.71173200001
1400000US40089098500	119020.59514504898	1222731.1833233377	8.5	26.0	1.3410890289222814	3.086120536435612	0.5170463725965423	18.9	20.6	1.9	44819.0	6.6903880000000004	30.845114	25.956647267778703	3.5736998999755882	1.187116	173.95008800000002	299856.499772	801.9729639999999	1382447.1643659999	674.8728289622462	1163350.9738945737	92.91619739936529	160169.6558170059	30.865016	53205.352004
1400000US49021110400	-1483808.6770663997	1759349.6056908383	4.40000009537	15.1	5.02680965147453	16.175156389633603	0.6478999106344951	35.1	7.2	4.6	46667.0	22.372343	39.357139	47.11309921631464	2.749172	0.988286	337.8223793	1044050.130781	594.2927989	1836679.6057129998	711.407798166351	2198627.0011277553	41.5124972	128295.60972400001	14.9231186	46120.342762
1400000US04001945002	-1183159.9660113726	1455597.850212515	10.3000001907	20.1	0.3323958066990539	1.4574277678343135	0.051137816415239	36.6	27.9	6.2	23969.0	2.069908	7.575084	8.2777838	0.8736982140997472	0.177835	41.6051508	49613.62485199999	152.25918840000003	181567.188396	166.38345438000002	198410.1999022	17.56133410340492	20941.672493756843	3.5744835	4262.527115
1400000US04001944300	-1215090.265610408	1543249.426946401	10.5	21.0	0.0332723340542339	0.6654466810846781	0.0	42.8	38.4	2.6	20893.0	1.2396420000000001	7.25089	3.676893	0.5423436	0.197578	26.032482	25899.840306000002	152.26869	151492.84477	77.214753	76821.32544900001	11.3892156	11331.1848348	4.149138	4127.997154
1400000US11001009509	1620945.0204141792	1931842.365089567	5.90000009537	27.5	77.16881594372802	8.352872215709262	0.0	2.6	2.4	3.0	75515.0	31.725487999999995	28.273383000000003	27.02625269161084	8.716308860542819	1.290165	872.4509199999999	2395750.2263199994	777.5180325000001	2135064.517245	743.2219490192981	2040887.4720069924	239.69849366492753	658212.063603891	35.4795375	97426.809975
1400000US28089030900	569273.1910788968	1081568.0538578029	6.80000019073	26.8	67.14359593173592	1.741079124288916	0.0	11.4	8.4	7.1	45542.0	10.796903	37.019943999999995	29.847662	4.5617399418408136	2.279185	289.3570004	491712.556426	992.1344991999999	1685962.2896479997	799.9173416	1359322.222804	122.2546304413338	207750.76043131432	61.082158	103798.64327
1400000US04001944100	-1179472.2110105031	1564804.6519448366	9.60000038147	15.3	0.233839986637715	1.620177050275597	0.233839986637715	45.5	22.0	8.3	24696.0	1.1618350000000002	4.286297	3.1480010000000003	0.22905399999999998	0.134096	17.776075500000005	28692.677160000003	65.5803441	105854.39071200001	48.16441530000001	77743.03269600001	3.5045262	5656.717583999999	2.0516688	3311.634816
1400000US21099970300	877232.6566098967	1630643.4528016446	10.0	24.4	2.825777597072576	0.8335027444602562	0.3049400284610693	21.1	13.9	1.6	39569.0	5.506945999999999	35.624715	19.776749	1.547845	1.492798	134.36948239999998	217904.34627399998	869.243046	1409634.3478350001	482.55267559999993	782546.181181	37.767418	61246.678804999996	36.4242712	59068.524062000004
1400000US55101000904	663369.9736886336	2215608.4088432565	6.19999980927	28.5	12.827640984908658	16.938046068308182	1.2708498808578237	11.1	2.7	3.6	62418.0	31.456782999999998	42.342236	41.7016660277118	8.010998917668838	1.943983	896.5183155	1963469.4812939998	1206.753726	2642917.686648	1188.4974817897864	2602934.5901177153	228.31346915356187	500030.5304430535	55.4035155	121339.530894
1400000US49035112822	-1327412.6209645397	2059942.7819809716	4.90000009537	20.6	0.2254367837685515	15.423633289498405	6.725530715761789	5.7	12.6	1.5	75792.0	30.382642999999995	34.451195	30.3658583304323	2.686128547148167	1.449032	625.8824457999999	2302761.2782559996	709.694617	2611124.97144	625.5366816069054	2301489.1345801246	55.33424807125224	203587.05484545385	29.850059200000004	109825.03334400001
1400000US04019004038	-1386083.773160688	1120339.0663047363	6.30000019073	23.2	4.33365917236885	28.57608341479309	2.7370478983382207	14.0	8.0	1.4	57434.0	19.903160999999997	30.696374	25.940267000000002	3.149468	2.46622	461.7533351999999	1143118.148874	712.1558768	1763015.5443159998	601.8141944	1489853.2948780002	73.0676576	180886.54511200002	57.216303999999994	141644.87948
1400000US56037970602	-1111228.618112629	2133479.62178823	3.79999995232	19.3	0.0	10.750147666863556	0.3248670998227997	5.4	4.2	2.0	96029.0	28.268695	35.020744	25.834035	6.038343	0.481994	545.5858135000001	2714614.512155	675.9003592	3363007.025576	498.5968755	2480816.547015	116.5400199	579856.039947	9.3024842	46285.401826
1400000US22105954200	529099.6186141775	841415.0700261539	4.0	8.8	27.36971686499795	8.124743537135823	1.928600738613049	27.9	13.0	4.3	37917.0	23.416980000000002	67.477367	52.741461	10.996177121665045	3.470658	206.06942400000003	887901.6306600001	593.8008296	2558539.324539	464.12485680000003	1999797.976737	96.76635867065241	416942.0479221735	30.5417904	131596.93938599998
1400000US04025000202	-1477446.9413774663	1434957.3015140286	7.09999990463	34.2	0.0	18.3738235937842	1.5758371634931057	7.3	11.2	3.4	53071.0	24.131107	40.318073	34.543548706436425	4.24211388289342	1.2633	825.2838594000001	1280661.979597	1378.8780966000002	2139720.452183	1181.3893657601259	1833260.6733992875	145.080294794955	225133.2258790367	43.204860000000004	67044.59430000001
1400000US42003210700	1336944.6756959865	2050651.702471808	5.5	18.6	67.43139901034638	1.349527665317139	0.4048582995951417	14.5	6.8	7.1	43889.0	25.172687	17.188027	21.891991991715226	9.013116	0.334903	468.21197820000003	1104804.059743	319.6973022000001	754365.3170030001	407.19105104590324	960817.6365243896	167.64395760000002	395576.648124	6.2291958	14698.557767
1400000US42003220600	1338149.6540692183	2050917.091711228	5.40000009537	20.8	24.099722991689752	8.14404432132964	3.9889196675900274	13.5	6.3	3.2	57083.0	27.905921000000003	15.949026	22.926179	10.751164	0.577358	580.4431568000001	1592953.6884430002	331.7397408	910418.251158	476.86452320000006	1308695.075857	223.6242112	613708.6946119999	12.0090464	32957.326714
1400000US51087200201	1602912.3094717644	1773366.1910912448	4.40000009537	20.0	5.035971223021583	2.62589928057554	3.201438848920863	8.0	3.6	1.6	100893.0	18.666181	25.658546	31.153698856813858	6.684165565210893	2.80128	373.32362	1883286.9996330002	513.17092	2588767.681578	623.0739771362771	3143190.1387605206	133.68331130421785	674385.5163708227	56.025600000000004	282629.54304
1400000US24005408601	1641813.106369218	1992118.7449447585	6.0	24.4	2.267186738176499	1.8527547537786448	11.335933690882497	3.0	2.9	1.1	107794.0	23.719797	28.519378	36.186672	4.973170774174784	0.536472	578.7630468	2556851.797818	695.8728232	3074217.832132	882.9547967999999	3900706.121568	121.34536688986474	536077.9704313967	13.089916799999997	57828.462768
1400000US24005490703	1642835.7589117163	1987942.641731929	4.80000019073	26.5	13.210039630118892	2.212681638044914	9.87450462351387	13.6	2.1	3.0	89042.0	22.700962	27.698672	35.494304	7.841461	1.564575	601.575493	2021339.058404	734.0148079999999	2466345.152224	940.599056	3160483.816768	207.79871649999998	698219.370362	41.4612375	139312.88715
1400000US53033004900	-1967848.2278978329	3014882.144310469	2.20000004768	9.8	0.0	4.967285351849379	6.943517158499132	5.5	4.0	2.3	101203.0	25.06487	10.179572	25.368660000000002	8.658532542465432	0.450793	245.635726	2536640.0386099997	99.7598056	1030203.225116	248.61286800000005	2567384.49798	84.85361891616124	876269.468895129	4.4177714	45621.603979
1400000US19195690300	230453.28300773783	2263638.039068298	7.09999990463	27.6	0.5551443375277573	2.6276831976313844	0.2220577350111028	9.8	3.9	4.0	58672.0	17.736036	48.749604	30.507342	8.14989761184926	0.900599	489.5145936	1040608.7041919999	1345.4890704	2860236.765888	842.0026392000001	1789926.769824	224.9371740870396	478170.7926824198	24.856532400000003	52839.944528
1400000US04013107101	-1482141.5071116402	1287588.4007150377	6.90000009537	15.4	5.062166962699823	70.11545293072824	4.262877442273535	26.6	20.8	7.2	43818.0	21.259055	41.119262000000006	35.59737225897825	4.704245440497683	3.402576	327.389447	931529.27199	633.2366348000002	1801763.8223160002	548.1995327882651	1559805.6576439089	72.44537978366432	206130.62671172747	52.3996704	149094.07516799998
1400000US20173010802	-109185.93558045429	1635342.37630329	3.5	9.9	20.30866362679761	13.36373202385128	7.050157839354612	15.8	9.3	0.9	48750.0	22.132547	32.561032	29.886627999999998	5.705601168716589	1.57159	219.1122153	1078961.66625	322.35421679999996	1587350.3099999998	295.8776172	1456973.115	56.48545157029423	278148.0569749337	15.558741000000001	76615.0125
1400000US06073007908	-1960649.6567713572	1300733.3162258773	2.20000004768	4.9	1.288244766505636	31.964573268921093	2.442297369833602	8.6	9.2	2.6	66225.0	37.143336	18.080466	34.06960479784388	11.639661701768622	1.361955	182.0023464	2459817.4266	88.59428340000001	1197378.86085	166.94106350943503	2256259.577737211	57.03434233866625	770836.596199627	6.673579500000001	90195.469875
1400000US06067008512	-2138547.545305742	2022008.2106602609	2.5	11.4	2.65817223198594	4.701230228471002	30.20650263620387	0.3	0.9	1.7	171852.0	138.79488500000002	83.173816	117.53174813646292	25.50834489690782	2.752054	1582.2616890000004	23852178.577020004	948.1815024	14293586.627232	1339.8619287556774	20198065.980747428	290.79513182474915	4383660.087223402	31.373415599999998	472945.98400799994
1400000US50027965100	1859939.716043335	2544266.803517574	5.30000019073	25.9	0.0	1.6531832571227576	0.0	15.2	5.5	2.3	56371.0	10.249966	15.289779	27.36560740901916	4.649875346305066	1.121743	265.4741194	577800.833386	396.00527609999995	861900.1320089999	708.7692318935962	1542626.655253819	120.43177146930121	262118.1231465629	29.053143699999996	63233.77465299999
1400000US24033806602	1627661.6851692223	1935182.0945533516	4.5	13.0	33.67065317387304	39.13523459061638	4.066237350505979	9.9	20.6	4.9	75850.0	32.509063	32.703538	30.296848999999998	5.389979781853501	1.038809	422.61781899999994	2465812.42855	425.14599400000003	2480563.3573000003	393.859037	2298015.9966499996	70.06973716409551	408829.9664535881	13.504517000000002	78793.66265000001
1400000US48141003601	-980597.649968684	1019162.1309469804	8.69999980927	24.4	0.0	98.9056420233463	0.0	24.4	27.3	4.9	29929.0	11.297224	16.612327999999998	18.667610136225843	2.908327	0.843726	275.65226559999996	338114.617096	405.3408031999999	497190.36471199995	455.4896873239105	558702.9037671032	70.9631788	87043.318783	20.586914399999998	25251.875454
1400000US51085320100	1594221.987694079	1804986.666917346	5.69999980927	26.6	4.149728997289973	4.115853658536586	0.7791327913279132	6.1	6.6	2.5	77533.0	25.924407000000002	59.645766	54.88478049740568	6.059072599988262	2.418779	689.5892262000001	2009997.0479310001	1586.5773756	4624515.1752780005	1459.935161230991	4255381.686305354	161.17133115968778	469778.07589488995	64.3395214	187535.192207
1400000US37119005518	1366411.885800285	1476922.2100383362	3.09999990463	13.6	40.15674566150401	8.15450643776824	15.52528456801642	2.4	10.3	3.0	80752.0	40.776527	37.068396	40.339506847348716	4.7905405484045644	1.301346	554.5607672	3292786.108304	504.1301856	2993347.113792	548.6172931239425	3257495.8569371034	65.15135145830207	386845.7303647654	17.698305599999998	105086.292192
1400000US18085961900	842199.1124714982	2070596.2311702648	6.40000009537	17.6	2.280701754385965	11.614035087719298	4.842105263157895	15.6	5.6	6.2	43784.0	62.314229999999995	30.015833999999998	23.404427521619958	4.023566631831295	2.824967	1096.730448	2728366.24632	528.2786784	1314213.275856	411.9179243805113	1024739.4546066083	70.81477272023079	176167.8414081014	49.719419200000004	123688.355128
1400000US41039001902	-2125312.006834896	2643555.273967003	5.0	13.0	0.0	15.157894736842106	1.5222672064777327	24.6	9.1	7.0	47955.0	37.890265	45.213558	38.11035085237266	7.573265241131541	2.842035	492.573445	1817027.658075	587.776254	2168216.1738899997	495.4345610808446	1827581.875125531	98.45244813471002	363175.934638463	36.946455	136289.788425
1400000US06007003300	-2150609.708805632	2108814.2541365866	7.90000009537	30.3	0.440852314474651	12.515307372030373	5.020818025961303	20.3	6.0	3.1	47411.0	22.486774999999998	35.964912	32.250391	6.687692304911416	2.122755	681.3492825	1066120.4895249999	1089.7368336	1705132.4428319999	977.1868473000001	1529023.287701	202.63707683881591	317070.17986815516	64.31947650000001	100641.93730500001
1400000US48201554502	35352.73720906187	768442.9133317352	3.90000009537	19.9	2.729528535980149	13.432588916459885	4.152191894127378	2.6	3.4	2.6	124400.0	44.02685099999999	71.262309	76.7311266006941	10.104500338953876	3.397192	876.1343348999998	5476940.264399999	1418.1199491	8865031.2396	1526.9494193538123	9545352.149126345	201.07955674518212	1256999.8421658622	67.60412079999999	422610.6848
1400000US48217960400	-128355.14964285698	990528.4632672498	10.1000003815	36.3	0.332541567695962	9.501187648456057	0.0	15.5	13.6	3.4	37143.0	10.08892	45.896727999999996	44.67449146117114	5.448234106009849	2.157068	366.22779599999996	374732.75556	1666.0512263999997	1704742.168104	1621.6840400405122	1659344.6363422796	197.7708980481575	202363.7593995238	78.30156840000001	80119.97672400001
1400000US44007002700	2003589.3309653704	2354045.4737132257	4.90000009537	10.6	16.562294001318392	50.14831905075808	2.851021753460778	40.4	4.1	6.2	30307.0	22.118492	17.584919	20.824510999999998	12.522483479889168	1.567585	234.4560152	670345.137044	186.4001414	532946.140133	220.73981659999995	631128.454877	132.73832488682518	379518.906825001	16.616401	47508.798595
1400000US48121020503	-104154.96931883166	1131325.4437554998	4.5	14.9	3.30013378920767	35.27575442247659	4.281254645458599	18.4	17.6	3.1	47045.0	25.795029	39.456335	32.697193000000006	6.849478135069769	3.885957	384.3459321	1213527.139305	587.8993915000001	1856223.2800750001	487.1881757000001	1538239.4446850002	102.05722421253957	322233.6988643573	57.9007593	182814.847065
1400000US32003005360	-1681605.4071811368	1605869.9614527852	4.69999980927	20.6	9.29186228482003	18.642410015649453	2.327856025039124	14.2	6.8	4.4	68877.0	51.052692	48.057804999999995	42.669350803956725	5.852997746086739	3.848978	1051.6854552	3516356.266884	989.990783	3310077.4349849997	878.9886265615086	2938936.8753241273	120.57175356938684	403136.92575721635	79.2889468	265106.057706
1400000US27123032400	225538.6865886044	2445039.879108812	5.0	11.3	36.6232941923199	5.109489051094891	20.69184385909235	16.8	7.9	3.5	54444.0	33.099287000000004	23.792701	27.04322129199955	6.257614411904804	1.504477	374.02194310000004	1802057.5814280002	268.85752130000003	1295369.813244	305.58840059959493	1472341.1400216236	70.7110428545243	340689.55904174515	17.0005901	81909.745788
1400000US18157011100	764452.7697504195	1969133.6374607936	5.90000009537	22.9	8.190384150761053	8.142063300314085	4.300555689780141	27.0	11.2	3.8	42193.0	121.912287	47.919314	40.96027379561107	15.902478817390522	3.294838	2791.7913723	5143845.125391	1097.3522905999998	2021859.615602	937.9902699194935	1728236.832258218	364.1667649182429	670973.2887421583	75.45179019999999	139019.099734
1400000US08059012039	-775957.9301654071	1882993.7828467165	3.20000004768	17.9	2.3075503045966403	15.174450803027506	0.7199556950341518	5.2	7.5	3.3	95948.0	41.657065	33.734043	31.500299000000002	5.969999556511984	4.251872	745.6614635	3996912.07262	603.8393696999999	3236713.957764	563.8553521	3022390.6884520003	106.8629920615645	572809.5174482118	76.10850879999998	407958.614656
1400000US01089003100	853726.6717014199	1338907.875637578	8.0	17.3	31.41885509163045	2.5316455696202533	0.4534290572454185	19.7	6.2	0.4	54537.0	18.168178	19.171425	28.272690259133253	5.574280859960171	1.033697	314.30947940000004	990837.9235860001	331.6656525	1045552.005225	489.1175414830053	1541907.7086623502	96.43505887731096	304004.5552596479	17.882958100000003	56374.733289
1400000US01089000202	854326.1295745177	1344497.505611645	4.30000019073	9.2	81.92349137931035	4.014008620689656	0.7004310344827587	53.4	17.2	7.6	19688.0	35.911953	58.011482	33.43531532703674	3.134083	1.031556	330.3899675999999	707034.530664	533.7056344	1142130.057616	307.604901008738	658274.4881586994	28.833563599999998	61703.826104	9.490315199999998	20309.274527999998
1400000US48141004202	-975723.0195530448	1018229.3910168296	7.19999980927	24.1	2.5344763324636603	93.42154304882594	0.2981736861721953	14.5	25.2	1.2	40674.0	10.913658999999999	17.609322	20.270228072186008	2.2513763297335387	0.808461	263.0191819	443902.16616599995	424.3846602	716241.563028	488.51249653968284	824471.2566080936	54.25816954657829	91572.48083558196	19.4839101	32883.342714
1400000US06037310602	-2022669.34622116	1475050.564417776	4.19999980927	17.0	1.927795303189625	19.20785138450753	18.36663161584297	6.3	5.1	2.1	86806.0	43.580148	44.090367	56.789906	7.042953182540645	5.415743	740.862516	3783018.327288	749.536239	3827308.397802	965.428402	4929704.580236	119.73020410319096	611370.5939636232	92.067631	470118.986858
1400000US48201550603	51101.09655265496	764814.0585683773	5.0	8.4	20.391616949671103	69.37433073275203	6.287287746672786	16.1	29.5	3.0	52875.0	10.269489	26.378217	26.703031474418513	2.6744892884452924	1.851618	86.2637076	542999.230875	221.5770228	1394748.223875	224.30546438511553	1411922.7892098788	22.465710022940456	141413.62112654484	15.553591200000001	97904.30175
1400000US06037269904	-2035307.7978288447	1459196.8271444072	2.5	10.0	12.452253628724216	14.514896867838043	18.079959256429845	9.8	11.3	6.9	70682.0	25.942255	22.789877	32.995218965984925	6.443139100458908	1.224713	259.42255	1833650.46791	227.89877	1610834.086114	329.95218965984924	2332168.0669537466	64.43139100458909	455413.9578986366	12.247129999999999	86565.16426599999
1400000US17031460302	696139.1971884343	2113559.1225219136	7.69999980927	17.9	84.52739313666467	7.134256472004815	0.0	31.5	9.1	11.5	28470.0	21.48092	25.501835	23.636874000000002	7.448411	0.992194	384.508468	611561.7924	456.48284649999994	726037.24245	423.1000446	672941.80278	133.32655689999999	212056.26117	17.7602726	28247.76318
1400000US06037571503	-2018438.8506661044	1434525.9958410212	4.09999990463	17.9	18.050541516245488	35.50799381124291	26.07013924703455	10.7	5.4	3.5	89457.0	31.109275000000004	36.229101	46.713645	5.696914026158869	2.64166	556.8560225	2782942.4136750004	648.5009078999999	3240946.688157	836.1742455	4178862.540765	101.97476106824375	509628.838038094	47.28571399999999	236314.97861999998
1400000US36067012700	1588516.7042933677	2395577.0002404526	5.90000009537	31.5	2.0438683948155534	3.0408773678963112	0.897308075772682	7.5	3.3	1.5	59310.0	18.291408999999998	19.413825	31.204648000000002	6.293387081753867	1.176976	576.1793835	1084863.46779	611.5354874999999	1151433.9607499999	982.9464120000001	1850747.6728800002	198.24169307524681	373260.78781882185	37.074744	69806.44656
1400000US51810040403	1737742.065142576	1721154.8528557045	4.5	14.9	21.18438761776581	9.690444145356665	7.994616419919247	9.8	9.3	2.2	55744.0	27.618955	46.418011	33.07949528447431	4.603758528304713	4.479525	411.5224295	1539591.02752	691.6283639000001	2587525.605184	492.88447973866727	1843983.385137736	68.59600207174023	256631.9154018179	66.7449225	249706.64159999997
1400000US36047098200	1837002.0091017436	2174528.0839862563	7.69999980927	17.2	78.13327449249779	21.75639894086496	0.1103265666372462	42.8	5.5	6.2	20751.0	33.919831	39.069596	54.63479815068052	8.480072781916789	0.612764	583.4210932	703870.4130810001	671.9970511999999	810733.186596	939.7185281917049	1133726.6964247713	145.85725184896876	175969.99029755528	10.5395408	12715.465763999999
1400000US35009000201	-658840.4835604833	1287750.489128881	6.19999980927	20.8	12.952005259697568	40.47775586237125	3.8351961428884502	12.9	5.7	3.2	53390.0	31.576873	67.580724	68.228674	4.481926412375033	1.345956	656.7989584	1685889.24947	1405.6790592000002	3608134.85436	1419.1564192	3642728.90486	93.2240693774007	239290.05115670303	27.9958848	71860.59083999999
1400000US08041004901	-751436.9854690285	1798481.0518708064	4.30000019073	18.3	9.180597423951768	14.140860509728691	0.6577144423129624	7.2	11.2	4.0	56653.0	36.450914	35.406546000000006	36.16212805155469	7.931233049658151	1.520578	667.0517262	2065053.6308419998	647.9397918000001	2005887.0505380004	661.7669433434509	2048693.0405047277	145.14156480874416	449328.14596228325	27.8265774	86145.305434
1400000US12117020805	1428304.8287259843	743494.1377921158	5.5	27.4	6.217616580310881	12.456822107081171	8.452072538860103	4.4	5.8	2.1	112672.0	48.088705	44.618522999999996	53.34159900016458	8.040878016768742	1.220207	1317.6305169999998	5418250.569759999	1222.5475301999998	5027258.223456	1461.5598126045093	6010104.642546543	220.32005765946352	905981.8079053677	33.4336718	137483.163104
1400000US29027070200	364231.86323690094	1764107.6999646963	7.40000009537	29.3	3.255340793489318	1.6615801966768398	0.0	9.7	15.4	0.7	47014.0	8.919926	38.193729	23.668823	2.2173748324059286	1.051743	261.3538318	419361.40096400003	1119.0762597	1795639.9752059998	693.4965139	1112766.044522	64.96908258949371	104247.66037073232	30.816069900000002	49446.645402
1400000US36047082000	1832291.8972941749	2173695.650720193	5.5	16.7	79.8647342995169	10.280193236714975	1.3333333333333337	22.2	9.5	3.7	46992.0	31.09655	31.778247999999998	54.73422866781329	11.27710844261708	0.729006	519.312385	1461289.0776	530.6967416	1493323.4300159998	914.0616187524819	2572070.8735578824	188.3277109917052	529933.8799354618	12.174400200000001	34257.449952
1400000US36047079801	1831518.3578845595	2174267.5170353027	3.79999995232	18.5	49.56430812129662	9.410944579993028	1.6382014639247124	6.2	6.0	4.6	76838.0	37.423391	23.724402	53.63763	14.166335	0.601835	692.3327335	2875538.5176580003	438.90143700000004	1822935.600876	992.296155	4121408.21394	262.0771975	1088512.84873	11.1339475	46243.79773
1400000US29027070500	339229.39830896584	1769031.303732514	5.59999990463	27.3	0.3873716831299632	0.6779004454774357	1.4720123958938602	8.1	7.0	2.2	70559.0	11.566984000000001	39.697949	28.861536	2.2563858747935575	1.463821	315.77866320000004	816154.8240560001	1083.7540077	2801047.583491	787.9199328000001	2036441.118624	61.59933438186412	159208.33093955863	39.962313300000005	103285.745939
1400000US22073000100	362113.0394782204	1057173.7282961584	6.90000009537	29.8	25.758261656858306	6.088727931190584	0.3847894975101856	18.0	7.2	1.3	45907.0	32.483718	45.794736	47.036738	5.797217004645537	1.126167	968.0147964000001	1491230.0422260002	1364.6831328	2102298.945552	1401.6947924	2159315.531366	172.757066738437	266132.84103226266	33.5597766	51698.948468999995
1400000US08031004103	-757246.9478084719	1895304.8680896645	4.0	20.2	24.226711961380296	8.9039871267656	1.5733953155730378	4.4	3.6	1.6	124160.0	30.983625999999997	14.062804999999999	20.453769399243004	6.878792946041287	0.896203	625.8692451999999	3846927.0041599995	284.06866099999996	1746037.8687999998	413.16614186470866	2539540.0086100115	138.951617510034	854070.9321804862	18.103300599999997	111272.56448
1400000US08031004201	-757365.4915109132	1894086.210877251	3.59999990463	20.0	4.880498091986342	8.355091383812011	2.2695320345450893	6.5	2.3	2.5	122431.0	42.213555	16.319045	28.753864995082058	10.20733223876342	1.597776	844.2710999999999	5168247.752205	326.3809	1997956.998395	575.0772999016411	3520364.4452128913	204.1466447752684	1249693.8933240443	31.95552	195617.313456
1400000US13271950500	1231110.6347324802	1062857.0346588988	10.1999998093	38.2	41.5916955017301	0.0	0.0	16.6	8.7	2.0	31738.0	9.635976	41.30592	27.93373	0.9387543999999999	0.575231	368.0942832	305826.606288	1577.886144	1310967.28896	1067.0684860000001	886560.72274	35.860418079999995	29794.187147199995	21.973824200000003	18256.681478000002
1400000US12115002007	1342357.187304526	557390.5172687091	10.5	70.3	0.0	1.2489592006661114	3.413821815154038	12.4	9.9	1.3	68906.0	33.548001	13.930412	24.641073	6.31533541761319	1.173552	2358.4244703	2311658.556906	979.3079636	959888.969272	1732.2674318999998	1697917.776138	443.96807985820726	435164.5022860545	82.50070559999999	80864.774112
1400000US12031010500	1359778.5552865225	922421.2941951434	6.0	17.9	68.16670624554737	5.438138209451437	2.083828069342199	13.5	8.6	3.1	54287.0	18.456088	43.226878	31.983901696160753	3.698346531636374	1.608375	330.36397519999997	1001925.6492560001	773.7611162	2346657.525986	572.5118403612775	1736310.0713794788	66.20040291629108	200772.13816294383	28.7899125	87313.853625
1400000US36047019800	1828654.094808324	2168913.602052379	5.59999990463	22.2	0.0	16.510903426791277	41.58878504672897	10.1	4.4	1.1	67813.0	43.188925	31.344366	81.292026	11.451635000000001	2.07154	958.7941349999999	2928770.571025	695.8449252	2125555.491558	1804.6829772	5512656.159138001	254.22629700000002	776569.7242550001	45.988188	140477.34202
1400000US12031010800	1364010.1684918096	917547.6526444508	8.89999961853	30.4	92.7807486631016	0.5964623611682435	0.0	14.0	9.8	2.0	38551.0	12.029046999999998	23.123929999999998	16.268129	2.192193	0.757927	365.68302879999993	463731.79089699994	702.9674719999999	891450.6254299999	494.55112159999993	627152.641079	66.6426672	84511.232343	23.0409808	29218.843777000002
1400000US42047950100	1430369.5205922422	2194118.962945776	7.0	32.7	0.0	0.0	0.6720430107526881	8.7	2.2	1.4	55990.0	7.400055	12.190444	17.28236	2.725916	0.650548	241.98179850000002	414329.07945	398.6275188	682542.95956	565.1331720000001	967639.3364	89.1374532	152624.03684	21.2729196	36424.18252
1400000US47157022321	537472.9272831804	1348492.3642801326	7.90000009537	24.9	97.55487635454293	0.0	0.0	26.6	12.1	9.2	32061.0	17.721036	35.235429	21.28230914505937	3.9139009563756044	1.242696	441.2537964	568154.1351960001	877.3621821	1129683.089169	529.9294977119782	682332.1134997484	97.45613381375254	125483.57856235825	30.943130399999998	39842.076456
1400000US25003922100	1847519.9148603508	2403861.819521456	7.59999990463	30.7	2.809446254071661	2.320846905537459	0.0	15.2	0.9	3.3	41302.0	50.996399000000004	21.939539	37.58967749644785	12.255866953548772	0.532613	1565.5894493	2106253.2714980002	673.5438472999999	906146.839778	1154.003099140949	1552528.859958289	376.2551154739473	506191.81691547134	16.351219099999998	21997.982126
1400000US39085205001	1211897.868461023	2167792.3041949933	6.5	34.6	0.3685277317118113	1.6768011792887414	3.390455131748664	4.3	1.3	0.0	81480.0	33.701848	36.618473	48.877645	12.577612724899176	1.536171	1166.0839408	2746026.57504	1266.9991658000001	2983673.18004	1691.166517	3982550.5146	435.1854002815115	1024823.8848247848	53.1515166	125167.21308
1400000US17043841204	650538.1410467396	2130168.403707748	4.5	19.3	12.339930151338766	19.92349908531515	24.846166638948944	4.5	5.7	2.8	86146.0	38.774727	34.733289	38.760659796293425	4.6738644690845765	2.567281	748.3522311	3340287.632142	670.3524777	2992133.914194	748.0807340684631	3339075.7988114934	90.20558425333233	402634.7285537599	49.5485233	221160.989026
1400000US33011002901	1967606.8759470028	2470012.409916116	5.0	22.1	1.9213526322531065	4.265402843601896	5.9305751248879215	3.3	2.6	2.5	110500.0	43.521059	18.745744000000002	40.07326703820238	8.526699392547338	1.206766	961.8154039000001	4809077.0195	414.2809424000001	2071404.7120000003	885.6192015442726	4428096.007721364	188.44005657529618	942200.2828764808	26.669528600000003	133347.643
1400000US26081002900	837370.4849819624	2262959.4509232948	3.5	13.7	22.294843863471318	4.284676833696442	2.251270878721859	13.8	6.8	5.4	59728.0	28.169194	18.646912	26.145170874389894	8.512027057519232	1.798705	385.9179578	1682489.619232	255.4626944	1113742.759936	358.1888409791415	1561598.7659855597	116.61477068801346	508406.3520915087	24.642258499999997	107433.05224
1400000US06073014901	-1941176.1935857031	1292192.6657182688	4.59999990463	20.1	7.048458149779736	20.94958394517866	1.3215859030837005	12.3	5.6	4.9	54989.0	53.643079	42.303236	56.434784	13.227293663254704	2.191875	1078.2258879	2949779.271131	850.2950436	2326212.644404	1134.3391584	3103292.337376	265.86860263141955	727355.6512487129	44.0566875	120529.014375
1400000US06073011601	-1951348.9495781665	1283549.4866161738	5.0	11.2	1.8647166361974403	84.9908592321755	8.263254113345521	20.9	10.2	3.9	35688.0	33.210117000000004	36.21503	37.374726525921815	5.927793912357675	2.214604	371.9533104	1185202.655496	405.60833599999995	1292441.99064	418.59693709032433	1333829.2402570976	66.39129181840596	211551.1091442207	24.8035648	79034.787552
1400000US42101004102	1751430.130643504	2070593.2300777389	6.90000009537	19.1	6.550570868411948	19.2250028831738	44.68919386460616	26.7	11.1	6.9	40958.0	36.243455	24.990018	47.823312	7.4155880000000005	2.160856	692.2499905	1484459.4298899998	477.3093438	1023541.157244	913.4252592000001	1958747.2128960001	141.6377308	303727.65330400004	41.2723496	88504.340048
1400000US42101000804	1750047.766260041	2073800.2810008363	3.0	25.3	2.26576852418861	4.449887732190243	12.226985098999796	10.3	2.1	2.8	108293.0	22.545769	14.856817000000001	30.759923	13.18284282505028	0.537482	570.4079557	2441548.962317	375.87747010000004	1608889.2833810002	778.2260519	3331084.341439	333.5259234737721	1427609.59805317	13.598294600000001	58205.538226000004
1400000US42101025300	1746279.0784475226	2085088.9818977504	6.59999990463	15.5	84.1458153580673	0.0431406384814495	2.7825711820534944	19.1	9.1	6.0	41545.0	34.300681	22.71863	32.228885999999996	6.70963	1.180612	531.6605555	1425021.7921449998	352.13876500000003	943845.48335	499.54773299999994	1338949.0688699998	103.999265	278751.57834999997	18.299486	49048.52554
1400000US40109107217	-138956.10465175984	1374199.8999589162	8.80000019073	14.8	6.656877141458639	58.88399412628488	0.0	18.1	27.9	7.4	31994.0	12.843077000000001	16.636438	19.311641	2.234334	0.683001	190.07753960000002	410901.40553800005	246.2192824	532266.197372	285.81228680000004	617856.642154	33.0681432	71485.281996	10.1084148	21851.933994
1400000US54039001300	1239919.2298417909	1795033.2938684735	8.10000038147	30.5	20.247568523430598	1.5473032714412025	1.5915119363395225	20.0	5.7	3.8	33250.0	19.969545000000004	25.61234	26.795738	8.194987	1.710383	609.0711225000001	663987.3712500001	781.17637	851610.3049999999	817.270009	890958.2885	249.94710349999997	272483.31775	52.1666815	56870.234749999996
1400000US08005087000	-752791.6987952685	1887522.0492631656	2.79999995232	8.8	22.017477203647417	24.183130699088142	4.502279635258359	14.2	13.5	2.8	60570.0	24.481711	28.466624	30.67571706563936	6.5265820483718	2.301435	215.43905680000003	1482857.23527	250.50629120000002	1724223.4156799999	269.9463101776264	1858028.182665776	57.43392202567185	395315.0746698799	20.252628	139397.91795
1400000US47157005000	537279.0477176841	1357209.675337697	13.1999998093	23.4	98.2086406743941	0.0	0.0	52.9	18.3	14.7	14878.0	24.008592999999998	30.249637	25.597948	5.511164	0.7499	561.8010761999999	357199.846654	707.8415057999999	450054.099286	598.9919831999999	380846.27034399996	128.9612376	81995.097992	17.54766	11157.012200000001
1400000US39035111700	1185114.939616453	2147563.17700093	8.30000019073	16.7	71.48288973384031	13.76425855513308	2.281368821292776	43.1	6.5	14.7	26311.0	13.853309	16.753024	14.855961	5.180302	0.464883	231.35026029999997	364494.413099	279.7755008	440788.814464	248.0945487	390875.189871	86.5110434	136298.925922	7.763546099999999	12231.536613
1400000US30047940500	-1366410.3078555386	2852789.7514976515	7.40000009537	24.0	0.3507324118011141	5.962451000618939	0.7014648236022282	20.9	22.1	5.4	46486.0	9.147831	18.832130999999997	16.071664378704696	5.1005579999999995	0.201962	219.547944	425246.071866	451.9711439999999	875430.4416659998	385.7199450889127	747107.3903084665	122.41339199999999	237104.53918799997	4.847088	9388.405532
1400000US42101028100	1749592.2258989352	2083096.6751887212	7.30000019073	16.1	85.90484659848822	9.293019119608717	0.8670520231213872	27.3	6.9	13.0	35591.0	22.843445	24.964322000000003	28.786149	7.374311124406742	0.456526	367.7794645	813021.0509949999	401.92558420000006	888505.1843020001	463.4569989000001	1024527.829059	118.72640910294857	262459.1072287604	7.3500686	16248.216865999999
1400000US13121001100	1065496.9095854752	1256063.9199794875	2.70000004768	10.8	5.757750818409398	5.122279992297323	9.43577893317928	6.3	1.8	1.2	109426.0	72.02857399999999	28.684389999999997	63.28012367286824	21.974885703935602	0.856643	777.9085991999999	7881798.738523999	309.791412	3138818.0601399997	683.425335666977	6924490.81302728	237.32876560250452	2404623.843038857	9.251744400000002	93739.01691800001
1400000US35039941000	-991752.2957365082	1568496.6650309905	8.0	19.7	1.053310404127257	23.32330180567498	1.8486672398968185	44.0	11.2	9.9	42292.0	2.218233	3.437917	4.4891125999999995	0.8024492825238139	0.243781	43.6991901	93813.510036	67.7269649	145396.385764	88.43551821999999	189853.55007919998	15.808250865719133	33937.18505649714	4.8024857	10309.986052
1400000US47157021137	561466.2582138403	1361068.4458222531	4.30000019073	20.0	33.72596153846154	4.326923076923077	5.697115384615384	6.3	6.8	2.6	62118.0	29.990233	47.567584	42.91521859530648	6.058242238216013	2.421959	599.80466	1862933.293494	951.35168	2954803.182912	858.3043719061295	2665807.5487032477	121.16484476432026	376325.8913535023	48.43918000000001	150447.24916200002
1400000US42101008602	1745794.825529476	2073822.7202984716	6.19999980927	19.7	64.62585034013605	3.877551020408163	8.435374149659863	20.2	10.1	3.3	39394.0	28.972528	30.875177	42.76300673696478	11.894218000000002	2.471951	570.7588016	1141343.768032	608.2409868999999	1216296.722738	842.4312327182062	1684605.8873959908	234.31609460000004	468560.8238920001	48.697434699999995	97380.037694
1400000US06037183820	-2014185.0729525136	1462901.080256736	4.30000019073	8.3	2.7285921625544267	75.8200290275762	9.288824383164004	21.1	20.6	3.9	46477.0	39.324444	31.906581	53.22353037511643	5.553486706909969	3.569353	326.3928852	1827682.183788	264.82462230000004	1482922.165137	441.7553021134664	2473670.0212442866	46.09393966735275	258109.40167705464	29.625629900000003	165892.819381
1400000US20209043500	113777.38397135392	1781624.575142262	6.09999990463	18.3	2.107164358819988	27.453341360626126	0.0	4.6	14.6	2.7	61042.0	20.675577	33.566334	26.053421999999998	2.934232148365234	0.460135	378.36305910000004	1262078.5712340001	614.2639121999999	2048956.160028	476.7776226	1590352.9857239998	53.696448315083785	179111.39880051062	8.4204705	28087.560670000003
1400000US20209044201	105049.56568780744	1790813.9036911137	5.80000019073	24.5	27.26387536514119	14.289191820837392	6.548198636806232	3.4	10.2	2.5	62352.0	18.779324	35.184291	30.41618	5.089447644798284	0.67817	460.093438	1170928.410048	862.0151295000001	2193810.912432	745.19641	1896509.65536	124.69146729755795	317337.2395484626	16.615165	42285.255840000005
1400000US36081027700	1835714.3524578293	2185926.495319728	4.90000009537	14.2	1.897508713050213	72.07951465083258	16.445075513101845	12.4	16.4	2.2	51901.0	37.576637999999996	30.804023	72.56868097849981	12.139495059336443	0.737975	533.5882595999999	1950265.0888379999	437.4171266	1598759.597723	1030.4752698946972	3766387.111465119	172.3808298425775	630051.9330746208	10.479245	38301.640475
1400000US36081045500	1837410.094676216	2184443.8486233493	5.90000009537	15.0	33.141977037244466	37.3284794175301	15.478857462895547	17.6	5.5	2.2	48889.0	29.207942	33.548187	60.06177013984533	11.708335178587562	0.747074	438.11913	1427947.076438	503.222805	1640137.314243	900.92655209768	2936359.880366898	175.62502767881344	572408.7985459673	11.20611	36523.700786
1400000US36081026100	1834009.759262243	2184892.195444549	4.19999980927	17.9	1.2599877074370005	42.63982790411801	46.65027658266749	10.3	13.3	2.0	54200.0	37.797689	35.901919	91.60302123596296	18.257949369520123	0.657959	676.5786330999999	2048634.7437999998	642.6443500999999	1945884.0097999999	1639.6940801237367	4964883.750989192	326.8172937144102	989580.8558279907	11.777466099999998	35661.377799999995
1400000US26163557100	1033600.4325850048	2225305.082870387	6.40000009537	32.2	8.984689766317485	0.4431909750201451	11.76470588235294	9.1	7.8	1.5	67713.0	28.163939000000003	24.137572	35.44411378152219	7.088485490609977	2.587296	906.8788358000002	1907064.801507	777.2298184	1634427.4128359999	1141.3004637650147	2400027.276488212	228.24923279764127	479982.6180256734	83.3109312	175193.57404799998
1400000US08031004002	-759798.188005195	1884745.5335085276	5.0	28.9	0.0	14.01418439716312	2.524822695035461	4.9	1.8	0.0	124727.0	50.88972999999999	27.586012	31.752063376718883	10.447288884059104	1.435031	1470.7131969999998	6347323.3537099995	797.2357468	3440720.518724	917.6346315871757	3960339.6087880163	301.9266487493081	1303059.0006420398	41.472395899999995	178987.111537
1400000US20209042600	116905.25834895758	1785120.7805218108	6.90000009537	14.0	0.0796812749003984	70.55776892430279	0.2788844621513944	20.9	38.8	2.6	34226.0	15.179947	20.509584	26.607254	4.734226025462038	1.127464	212.519258	519548.86602200003	287.134176	701961.021984	372.501556	910659.875404	66.27916435646854	162033.6199474637	15.784496	38588.582864
1400000US36081013200	1840599.1622585556	2181167.919662865	5.69999980927	20.1	2.4724061810154527	42.95805739514349	12.097130242825608	24.5	12.5	4.3	68359.0	31.94234	28.124414	45.37246605212809	12.629618573337435	0.486803	642.0410340000001	2183546.42006	565.3007214	1922556.8166260002	911.9865676477747	3101616.406857424	253.85533332408247	863348.0960547738	9.784740300000001	33277.366277
1400000US12086017100	1573975.0263148537	425061.83667123865	5.69999980927	22.9	2.377300613496933	88.77300613496932	0.9509202453987732	12.9	10.6	1.1	48284.0	33.461382	30.630541	40.238935905107844	3.8217709999999996	6.099471	766.2656478	1615649.368488	701.4393888999999	1478965.041644	921.4716322269696	1942896.7812422272	87.51855589999998	184530.390964	139.6778859	294506.857764
1400000US24510260202	1649175.8789645033	1980601.669803612	4.40000009537	18.4	90.47702869213168	3.309276535821158	1.0033444816053512	17.6	3.7	7.1	41538.0	23.478866	34.605067	26.50571635048468	8.201134999999999	1.613859	432.01113439999995	975265.135908	636.7332327999999	1437425.273046	487.7051808489181	1100994.4457664327	150.90088399999996	340658.74562999996	29.6950056	67036.475142
1400000US36081041400	1845005.6805458928	2182034.92331448	5.19999980927	16.6	69.52318171830368	14.194682487365414	6.020654801142606	16.8	11.2	8.6	58885.0	35.975316	40.409778	53.07221	8.642320999999999	1.153123	597.1902456	2118406.4826599997	670.8023148000001	2379529.77753	880.998686	3125157.08585	143.46252859999998	508903.07208499993	19.1418418	67901.64785499999
1400000US06037197300	-2019681.6244317256	1461594.3968450753	3.29999995232	16.1	3.3810463968410662	32.84797630799605	15.918065153010858	10.4	14.3	2.1	83843.0	22.873984	19.218976	38.866465	6.4476016946450265	1.350412	368.27114240000003	1917823.4405120001	309.42551360000004	1611376.604768	625.7500865000001	3258681.0249949996	103.80638728378494	540586.268884123	21.741633200000003	113222.593316
1400000US36081066501	1835803.518506901	2182105.9142308948	6.5	23.0	0.7953723788864787	16.244878283923835	1.8076644974692695	8.3	0.8	1.0	102708.0	52.132156	36.514787999999996	61.672421	15.624256835276162	1.799551	1199.039588	5354389.478448	839.840124	3750360.8459039996	1418.465683	6334251.016068	359.35790721135174	1604736.171037544	41.389672999999995	184828.284108
1400000US26163543600	1039731.80901876	2225136.0281822253	9.5	18.5	87.08487084870849	0.0	0.0	51.4	10.7	18.3	18500.0	85.323807	32.857739	26.332013	6.200962553019346	1.673977	1578.4904295000001	1578490.4295	607.8681715	607868.1715	487.1422405	487142.2405	114.71780723085791	114717.80723085791	30.968574500000003	30968.574500000002
1400000US56013000400	-1095816.5821111652	2368866.29812278	7.69999980927	51.1	1.6441573693482088	2.524955960070464	0.1761597181444509	10.5	12.9	1.8	43194.0	16.126237	14.173803	28.558253	5.715348	0.272851	824.0507107	696556.6809779999	724.2813333	612223.246782	1459.3267283	1233545.180082	292.0542828	246868.74151199998	13.942686100000001	11785.526094
1400000US56013000300	-988627.3614530392	2257912.6661282866	6.80000019073	36.5	0.4715868898844612	4.149964630983258	0.0	7.2	12.0	3.3	63056.0	18.723546	22.307257999999997	32.788718068361426	4.224959	0.75769	683.4094289999999	1180631.916576	814.2149169999999	1406606.4604479999	1196.788209495192	2067525.406518598	154.2110035	266409.01470400003	27.655685	47776.90064
1400000US29031880100	553819.2058509523	1627938.5644942387	6.09999990463	24.7	0.1265365148228489	3.054953000723066	0.0361532899493853	6.7	7.3	1.9	60029.0	26.529266	82.924647	47.91989433822441	4.661915214661106	2.966666	655.2728701999999	1592525.308714	2048.2387808999997	4977883.634763	1183.6213901541428	2876583.3372292733	115.14930580212932	279850.10842089157	73.27665019999999	178085.993314
1400000US42101030700	1753938.218539627	2087148.4989754225	6.30000019073	14.4	37.541293062765455	17.413874469089194	6.819254365266635	13.4	7.6	5.0	49906.0	21.852031	29.647543	31.13108174121109	5.3894118685772865	2.529538	314.6692464	1090547.459086	426.9246192	1479590.2809579999	448.2875770734397	1553627.7653768808	77.60753090751292	268963.9887132181	36.425347200000004	126239.123428
1400000US26161404600	1002955.7532648596	2203489.382722398	4.09999990463	17.0	9.987437185929648	2.9103852596314908	15.18006700167504	13.6	3.0	0.8	69535.0	31.778933000000002	15.634847	24.365985000000002	6.93648198096364	1.470452	540.2418610000001	2209748.106155	265.792399	1087169.086145	414.22174500000006	1694288.766975	117.92019367638187	482328.2745463067	24.997684000000003	102247.87982
1400000US42101031101	1755128.8317503808	2085690.0669279613	6.09999990463	11.5	44.53924914675768	25.199089874857798	9.651118695487297	28.4	11.4	10.0	38292.0	21.653259000000002	35.24013	34.72458384131761	6.122611004087865	1.576672	249.01247850000001	829146.5936280001	405.261495	1349415.0579600001	399.33271417515255	1329673.764451734	70.41002654701045	234447.02056853252	18.131728000000003	60373.924224
1400000US26163504200	1062191.8360366	2229481.319755115	8.60000038147	19.6	95.27518172377984	0.0	0.0	45.9	10.3	2.5	27279.0	9.462213	14.214925000000001	12.138745599999998	5.240210064131275	0.592547	185.4593748	258119.708427	278.61253000000005	387768.939075	237.91941375999997	331132.84122239996	102.708117256973	142947.69033943705	11.613921200000002	16164.089613000002
1400000US06111007202	-2068569.0376230408	1485277.4338306943	5.09999990463	36.2	1.1470985155195683	12.303193882141253	8.097165991902834	1.1	1.4	2.8	150844.0	86.71662	50.386884	63.17748564274474	15.327491214052984	3.368199	3139.1416440000003	13080681.827280002	1824.0052008000002	7600559.130096001	2287.0249802673598	9529944.644294187	554.855181948718	2312060.084692608	121.92880380000001	508072.609956
1400000US24005430104	1644516.7065423792	1969568.4033741937	5.80000019073	20.7	5.995203836930456	7.879410757108599	1.5758821514217198	4.6	6.8	5.0	85500.0	20.502022	41.067527	30.322933	8.634637	1.635706	424.3918554	1752922.881	850.0978088999999	3511273.5585	627.6847131	2592610.7715	178.73698589999998	738261.4635	33.8591142	139852.863
1400000US51760010401	1611925.447488038	1774449.6748281743	4.40000009537	25.8	27.82101167315175	3.463035019455253	1.867704280155642	11.9	4.1	3.0	54194.0	25.406299000000004	25.604337	26.28182073408766	7.477904814317685	0.900425	655.4825142000001	1376868.9680060002	660.5918946	1387601.439378	678.0709749394616	1424316.9928631466	192.92994420939627	405257.5735071326	23.230965	48797.632450000005
1400000US17031440101	692504.005723326	2113407.543344607	7.90000009537	16.7	97.0156555772994	0.3424657534246575	0.0	38.4	15.8	16.1	20404.0	27.104463	33.340432	32.278755000000004	7.231872152583016	1.158367	452.6445321	553039.463052	556.7852144	680278.174528	539.0552085	658615.7170200001	120.77226494813635	147559.11940130385	19.344728899999996	23635.320268
1400000US17031010300	684526.0703778076	2142718.140749558	5.40000009537	24.7	30.763299922898995	16.946800308404008	1.017733230531997	12.2	13.4	2.9	41250.0	33.346195	23.76298	31.052371453324326	8.661052482053844	2.342075	823.6510165	1375530.54375	586.945606	980222.9249999999	766.9935748971109	1280910.3224496285	213.92799630672994	357268.41488472105	57.8492525	96610.59375
1400000US32003000103	-1702887.8980648697	1629878.8497766128	5.5	12.6	7.747023349311891	53.61063862687491	1.530848925313128	17.7	29.9	2.8	42163.0	17.590833	32.735145	21.957733918727342	4.797202	4.792786	221.6444958	741682.291779	412.462827	1380211.918635	276.6674473759645	925803.9352153009	60.44474520000001	202264.427926	60.389103600000006	202078.23611800003
1400000US27003050110	216386.30969004784	2484821.37605491	4.09999990463	16.3	0.0	0.7490636704119851	1.4606741573033708	2.1	4.3	3.7	93456.0	40.555367000000004	38.783640999999996	37.40664368136333	9.339110072318032	1.91778	661.0524821000001	3790142.3783520004	632.1733482999999	3624563.9532959997	609.7282920062223	3495875.291885491	152.22749417878393	872795.870918554	31.259814000000002	179228.04768000002
1400000US17031805107	658618.8715423614	2143479.103692395	3.59999990463	12.3	9.84630163304515	36.7114953570285	18.29971181556196	8.7	18.7	4.5	52858.0	36.265445	35.464915999999995	48.59718636292891	5.804197009445609	4.345267	446.0649735	1916918.89181	436.2184668	1874604.5299279997	597.7453922640257	2568750.076771696	71.39162321618099	306798.245525276	53.4467841	229682.12308599998
1400000US36005000200	1835784.2776415509	2192097.5395618337	5.19999980927	26.6	20.30008826125331	75.99293909973521	1.654898499558694	27.2	6.7	6.8	51100.0	41.836861	30.280406999999997	53.361079000000004	9.77643515068051	2.806123	1112.8605026	2137863.5971	805.4588262	1547328.7976999998	1419.4047014000002	2726751.1369000003	260.05317500810156	499575.836199774	74.64287180000001	143392.8853
1400000US36005002500	1830816.2008711875	2191017.991738619	6.40000009537	14.0	24.15329768270945	71.05169340463459	0.106951871657754	36.2	16.1	5.2	23115.0	26.132803	26.770005	55.29301	5.873327703055916	0.615623	365.859242	604059.741345	374.78007	618788.665575	774.1021400000001	1278097.92615	82.22658784278283	135761.9698561375	8.618722	14230.125645
1400000US32003003104	-1702936.782947777	1632410.3383594537	4.69999980927	17.3	24.24242424242424	40.65268065268065	3.682983682983683	22.2	17.0	6.6	41314.0	21.232695	40.270188000000005	27.64317655728052	6.843319999999999	5.662586	367.3256235	877207.56123	696.6742524000001	1663722.5470320003	478.226954440953	1142050.1962874874	118.38943599999999	282724.92247999995	97.9627378	233944.078004
1400000US08005082400	-746920.8534662568	1885015.0067862484	4.69999980927	18.7	8.465974625144176	38.43137254901961	8.442906574394463	21.8	17.0	1.7	58050.0	45.36827	42.26438400000001	38.82459081186783	8.77037518493851	3.009963	848.386649	2633628.0735	790.3439808	2453447.4912000005	726.0198481819284	2253767.4966289275	164.00601595835013	509120.2794856805	56.2863081	174728.35215
1400000US42079214200	1652371.963901122	2196334.4189353986	8.89999961853	29.3	2.9329608938547485	12.430167597765362	0.0	17.2	4.2	4.1	38276.0	18.026218	30.869025	37.687158000000004	11.944313122732847	1.310652	528.1681874	689971.520168	904.4624325000001	1181542.8009	1104.2337294000001	1442513.6596080002	349.96837449607244	457180.52908572246	38.4021036	50166.515951999994
1400000US16049960300	-1579946.2561782368	2720746.172419017	6.59999990463	23.0	0.2906976744186046	5.149501661129568	0.4568106312292359	6.6	13.6	0.2	48333.0	6.532078	11.449882	12.030519	2.6338090000000003	0.304729	150.237794	315714.925974	263.347286	553407.146706	276.701937	581471.074827	60.57760700000001	127299.89039700001	7.008767000000001	14728.466757000002
1400000US06067000400	-2171716.473287493	2020616.282420923	3.0	15.5	6.000508517670989	20.849224510551743	2.415458937198068	13.0	6.3	3.2	78038.0	35.170239	16.901836	31.040231482362554	14.44490817017894	2.34478	545.1387045	2744615.111082	261.978458	1318985.477768	481.1235879766196	2422317.584420609	223.89607663777355	1127251.7437844242	36.34409	182981.94164
1400000US09009170400	1899189.6386553345	2293876.0787998345	5.40000009537	18.4	9.281961471103326	40.10507880910683	2.918855808523059	12.4	1.9	3.2	58229.0	26.235401	32.733786	31.354732000000002	6.3612150000000005	0.881115	482.7313783999999	1527661.164829	602.3016623999999	1906055.6249940002	576.9270688	1825754.6896280001	117.046356	370407.188235	16.212515999999997	51306.445335
1400000US53027000400	-2072157.6866365247	2990813.6026384444	6.30000019073	26.0	0.1171303074670571	4.202049780380674	2.4158125915080526	8.7	3.1	4.9	75083.0	29.082896	39.803201	52.22813695470071	9.537492051635141	2.53627	756.155296	2183631.080368	1034.883226	2988543.740683	1357.9315608222184	3921445.2069697934	247.97479334251366	716103.5157129213	65.94302	190430.76041
1400000US40071000202	-94209.12120783037	1522008.971875023	8.39999961853	23.3	1.3142857142857145	5.0285714285714285	0.0	15.1	12.2	4.8	47928.0	26.380895	54.524008	36.70273814285015	4.112224541683911	3.19112	614.6748535	1264383.53556	1270.4093864000001	2613226.655424	855.1737987284085	1759088.8337105222	95.81483182123513	197090.6978338265	74.35309600000001	152943.99936000002
1400000US26163581100	1045478.9441373816	2204487.941647612	5.59999990463	26.2	16.33306645316253	8.433413397384575	6.4585001334400856	6.5	3.3	2.9	63286.0	25.556138999999998	38.748340999999996	39.74691459563983	7.060292703289913	2.003362	669.5708417999999	1617345.8127539998	1015.2065341999999	2452227.5085259997	1041.3691624057635	2515423.2370996624	184.9796688261957	446817.68402040546	52.4880844	126784.76753200001
1400000US27137002200	301825.4376693729	2645146.9030914246	8.19999980927	58.5	1.591089896579157	1.1137629276054095	3.341288782816229	7.0	1.3	2.2	61713.0	19.1588	14.133433	18.055318989193466	9.31710673923317	1.171033	1120.7898	1182347.0244	826.8058305	872216.550729	1056.2361608678177	1114247.9007800964	545.0507442451404	574986.6081982966	68.5054305	72267.959529
1400000US26163597000	1048152.995164112	2192329.0861204555	6.09999990463	24.6	2.0727673649393608	8.092613009922822	0.639470782800441	5.8	3.3	4.5	70078.0	34.464725	53.589298	57.78676069998233	9.731604921329478	3.751256	847.8322350000001	2415218.99855	1318.2967308	3755430.825244	1421.5543132195655	4049580.6163333617	239.39748106470515	681971.4096769271	92.2808976	262880.51796800003
1400000US53061052708	-1939604.333961614	3053415.044463913	3.79999995232	19.4	0.3214859796392213	8.447937131630647	7.447758528308626	2.1	3.9	2.0	105439.0	43.41467	43.705546	51.75020196364141	5.787571572414381	2.790803	842.244598	4577599.39013	847.8875923999999	4608269.0646939995	1003.9539180946433	5456489.544844386	112.27888850483897	610235.7590237999	54.1415782	294259.477517
1400000US37051003309	1529448.3242323876	1472268.0356662734	4.40000009537	16.3	31.622364802933088	12.496180873816073	5.545371219065078	10.0	9.0	2.9	56304.0	11.454971	31.369857	30.02401240325459	3.160229014126609	3.323365	186.7160273	644960.687184	511.3286691	1766248.428528	489.39140217304987	1690471.9943528464	51.511732930263726	177933.53441138458	54.1708495	187118.74296
1400000US22109000402	508497.708295665	742474.128880291	6.59999990463	19.6	17.24055475848876	7.651841224294596	2.1520803443328558	8.6	9.5	2.2	71066.0	21.782128	61.763011999999996	53.81151767958253	7.391486	2.834405	426.9297088	1547968.708448	1210.5550352	4389250.2107919995	1054.7057465198177	3824169.315417212	144.8731256	525283.3440759999	55.554338	201429.82572999998
1400000US26133970600	838554.44924645	2364817.394896759	8.30000019073	27.7	2.8924655936552366	1.819454163750875	0.3965477023559599	18.5	9.5	3.6	40506.0	20.413038	43.251157	26.456055	8.139131884531642	0.589649	565.4411526	826850.517228	1198.0570489	1751931.3654419999	732.8327234999999	1071628.96383	225.45395320152647	329683.6761148387	16.3332773	23884.322394
1400000US06073005900	-1955968.8939413463	1291799.664761187	3.70000004768	20.9	3.2296650717703352	23.32535885167464	3.7081339712918657	9.1	12.9	5.4	72550.0	31.918291999999997	16.021643	34.739096059051796	13.678358732011546	1.290647	667.0923027999999	2315672.0845999997	334.8523387	1162370.19965	726.0471076341825	2520321.4190842076	285.8776974990413	992364.9260074376	26.9745223	93636.43985000001
1400000US06037204920	-2016463.98318	1453510.2997453932	6.30000019073	18.8	0.8360596146855689	97.27371864776444	0.0	19.5	9.1	3.4	39904.0	19.905075	26.018898999999998	56.60741500307101	3.679271	0.804848	374.21541	794292.1128	489.1553012	1038258.1456959998	1064.2194020577351	2258862.2882825457	69.17029480000001	146817.629984	15.1311424	32116.654592
1400000US48439113710	-101913.15657734846	1099459.1661583483	4.09999990463	10.8	7.341092211280214	21.396598030438675	4.230080572963295	6.3	14.8	2.3	71758.0	33.241517	36.195214	35.16733771030778	4.9069119603795235	2.792128	359.00838360000006	2385344.7768860003	390.9083112	2597296.166212	379.807247271324	2523537.8194162655	52.99464917209886	352110.18845291383	30.1549824	200357.521024
1400000US35001002402	-965866.9353205262	1390391.406316996	6.19999980927	14.4	3.870468326667527	82.22164881950717	0.3096374661334021	25.8	12.2	3.3	27851.0	33.448227	36.599866	36.00185699922643	3.1784011567516615	1.426813	481.6544688000001	931566.5701770001	527.0380704	1019342.867966	518.4267407888607	1002687.7192854554	45.768976657223924	88521.65061669052	20.5461072	39738.168863000006
1400000US42027010900	1527681.651416409	2128016.937435747	6.19999980927	27.0	1.040098535650746	1.4096072259477213	0.0	8.9	7.0	1.2	67406.0	16.861752	22.454341999999997	26.294370999999998	5.308514877903504	0.330771	455.26730399999997	1136583.255312	606.2672339999999	1513557.376852	709.9480169999999	1772398.371626	143.32990170339463	357825.7538599636	8.930817	22295.950026
1400000US25003911100	1840474.543147668	2391831.239778463	6.0	36.3	1.849983181971073	0.0	1.109989909182644	11.3	2.5	4.2	78315.0	31.286020999999998	20.071146	47.045751	9.572905434681545	0.74784	1135.6825622999997	2450164.734615	728.5825997999999	1571871.7989899998	1707.7607613	3684387.9895650004	347.49646727894003	749702.0891170852	27.146591999999995	58567.0896
1400000US42003468900	1333496.2653761315	2044223.2638884392	6.90000009537	28.3	11.392060902664491	2.7460576400217507	3.6160957041870585	15.2	5.1	3.3	50170.0	31.545882000000002	26.623323999999997	36.646172	7.989687329442871	2.792441	892.7484606	1582656.8999400001	753.4400691999999	1335692.16508	1037.0866676	1838538.44924	226.10815142323327	400842.6133181488	79.0260803	140096.76497000002
1400000US42003141100	1347556.856173216	2048491.1664488516	6.09999990463	31.5	4.615384615384616	1.2307692307692308	1.3846153846153846	4.9	1.8	1.9	69375.0	43.076166	30.468528999999997	36.22362197854111	10.064941571808463	0.604687	1356.899229	2988409.01625	959.7586634999999	2113754.199375	1141.044092324045	2513013.7747612894	317.04565951196656	698255.3215442122	19.0476405	41950.160625
1400000US48113000900	-72714.6735121507	1082808.6481270213	2.90000009537	8.3	3.178978316795296	37.00845277471518	4.740904079382579	11.6	16.6	1.4	69643.0	24.866181	22.847313999999997	32.83801998465717	12.581190397915636	2.201527	206.38930230000003	1731755.443383	189.6327062	1591155.4889019998	272.55556587265454	2286938.2257914795	104.42388030269979	876191.8428820387	18.272674100000003	153320.944861
1400000US26139022103	794860.7028468589	2244658.989465789	5.09999990463	26.4	0.0	3.4528552456839305	0.398406374501992	2.3	1.1	1.9	96648.0	40.665424	28.857093	50.65255780495548	9.988555025882949	0.573037	1073.5671935999999	3930231.898752	761.8272552	2788980.3242639997	1337.2275260508245	4895468.406733337	263.69785268330986	965373.8661415352	15.1281768	55382.879976000004
1400000US36029016700	1388964.7008640291	2335043.1329893493	7.90000009537	24.5	11.121281464530892	6.361556064073226	1.3729977116704806	18.9	9.3	5.5	38750.0	34.200568	24.144179	24.546129999999998	10.950186258203823	1.630542	837.913916	1325272.0099999998	591.5323855	935586.93625	601.380185	951162.5375	268.27956332599365	424319.71750539815	39.948279	63183.502499999995
1400000US12117021506	1428313.40662743	736417.9871921109	5.19999980927	25.8	4.410987849973587	17.485472794506073	5.890121500264131	5.3	9.1	4.9	83895.0	31.543088999999995	47.94381799999999	41.292714032815766	5.717680496549362	1.396721	813.8116961999999	2646307.4516549995	1236.9505043999998	4022246.6111099995	1065.3520220466469	3464252.2437830786	147.51615681097354	479684.80525800877	36.0354018	117177.90829500002
1400000US06073007905	-1962310.882638932	1301272.1717412898	2.59999990463	10.1	0.5641218503196691	12.33546446032343	1.805189921022941	16.9	8.0	1.8	81455.0	42.874707	21.840038	50.405545	14.200085201513563	1.996062	433.0345407	3492359.2586850002	220.58438379999998	1778980.29529	509.09600449999994	4105783.6679749996	143.42086053528698	1156667.9400892872	20.1602262	162589.23021
1400000US36119003900	1834923.4244308483	2205184.468485005	5.40000009537	20.8	30.38077234674588	21.11801242236025	4.07777477720767	12.6	9.4	2.0	76705.0	32.390013	19.514717	38.78647681069522	5.272296	0.761151	673.7122704000001	2484475.9471650003	405.9061136	1496876.367485	806.7587176624606	2975116.7037643767	109.6637568	404411.46468	15.831940800000002	58384.087455
1400000US37081013700	1421143.58449482	1554894.8709130937	6.30000019073	29.0	15.384615384615383	4.431991849210392	2.2669383596535915	11.3	8.1	3.1	61836.0	30.693168	32.890222	49.308858342354974	8.824282163507542	1.736846	890.101872	1897942.736448	953.8164380000001	2033799.767592	1429.9568919282942	3049062.564457862	255.90418274171873	545658.3118626523	50.368534	107399.609256
1400000US06037404202	-1985906.0914242824	1458642.547505451	3.40000009537	9.8	2.798682972718721	54.79774223894638	12.370649106302915	15.8	8.4	4.1	68537.0	26.379102	56.53574	45.14853822987866	3.164463267171499	3.509049	258.5151996	1807944.5137739999	554.050252	3874790.0123799997	442.4556746528109	3094345.364661194	31.011740018280694	216882.81894213305	34.3886802	240499.69131300002
1400000US06037462002	-2008317.1352195232	1468326.3201338896	5.59999990463	12.1	14.197378184516449	71.48157308929012	1.657185258471432	29.8	17.0	2.0	30982.0	25.648167	26.980421	40.17451686942586	5.34933862758602	1.716622	310.3428207	794631.5099940001	326.4630941	835907.403422	486.1116541200529	1244686.881648552	64.72699739379084	165733.20935987006	20.7711262	53184.382804
1400000US48249950600	-205080.3111225649	521323.73319562286	9.5	25.8	0.0	94.78962818003914	0.0	28.8	24.3	1.4	26197.0	13.672238	41.659563	31.089903600000003	3.102464	0.580977	352.74374040000004	358171.618886	1074.8167254	1091355.571911	802.1195128800001	814462.2046092001	80.0435712	81275.249408	14.9892066	15219.854469
1400000US45019003115	1473666.7241905848	1224921.9035195364	6.09999990463	14.4	41.51028713542844	4.940085914537644	2.0574270856884467	18.4	16.6	1.5	37382.0	17.085335	42.323754	37.44651735061153	5.89082361335251	1.81683	246.02882400000001	638683.99297	609.4620576	1582146.5720280001	539.229849848806	1399825.7116005602	84.82786003227615	220210.76831434353	26.162352	67916.73905999999
1400000US06037186203	-2015529.8794880689	1464482.761174741	3.70000004768	19.5	0.8782201405152225	45.930913348946135	13.817330210772832	5.7	6.8	6.9	114461.0	17.462595	16.599647	24.013066	4.271693	0.932843	340.5206025	1998786.086295	323.69311650000003	1900012.195267	468.25478699999996	2748559.547426	83.2980135	488942.252473	18.1904385	106774.14262299999
1400000US08005005635	-758968.2496004637	1878142.556539536	5.69999980927	37.0	3.10683503708158	4.750450992182802	3.4676287833233115	6.4	2.8	1.6	101510.0	49.233529000000004	35.869676999999996	37.635355	7.9516035335796404	1.388704	1821.6405730000001	4997695.528790001	1327.1780489999999	3641130.9122699997	1392.5081349999998	3820364.88605	294.2093307424467	807167.2746936693	51.382048	140967.34304
1400000US08123001414	-736306.9399127507	1968608.5773807927	3.59999990463	20.7	0.2565198802907225	20.26507054296708	0.2565198802907225	3.6	2.1	2.7	86276.0	29.420635	40.566008	36.368928000000004	4.959745100508344	1.604799	609.0071445	2538294.70526	839.7163655999999	3499872.9062079997	752.8368096	3137765.6321280003	102.66672358052271	427906.96829145786	33.2193393	138455.638524
1400000US45015020504	1474087.5107350694	1250770.389564972	7.5	21.0	51.23706702654071	0.9896536212325686	0.1799370220422852	16.3	11.8	2.4	50216.0	20.45315	33.881885000000004	28.600536	3.936388083661375	0.890811	429.51615000000004	1027075.3804	711.5195850000001	1701412.7371600003	600.611256	1436204.515776	82.66414975688888	197669.6640091396	18.707031	44732.965176
1400000US24510150100	1642569.4483086856	1977100.114367652	7.5	23.2	93.13996316758748	0.0	0.9668508287292816	42.4	5.5	8.3	17371.0	103.41014000000001	38.130059	44.04438444083795	10.8718926	0.850769	2399.115248	1796337.5419400001	884.6173688	662357.2548890001	1021.8297190274404	765095.002121796	252.22790832	188855.6463546	19.7378408	14778.708299
1400000US47157010500	547568.380762985	1351443.4417947123	10.8999996185	17.9	77.68508863399374	6.673618352450469	0.0	35.0	14.7	6.5	26850.0	22.543294	41.640245	24.598731356321185	5.107499	2.112509	403.5249626	605287.4439	745.3603854999999	1118040.57825	440.3172912781492	660475.9369172239	91.42423209999998	137136.34815	37.8139111	56720.86665
1400000US08059010210	-770697.5657574552	1903990.9780151225	5.30000019073	26.1	0.2457673402512288	12.397596941561988	0.5734571272528673	5.3	5.1	1.5	94461.0	39.08669	24.244412	28.962756814808984	5.598792923703622	3.028574	1020.162609	3692167.82409	632.7791532	2290151.401932	755.9279528665145	2735850.9714836716	146.12849530866453	528867.5783659678	79.0457814	286082.128614
1400000US06037123902	-2029694.06230818	1474869.8734398186	4.09999990463	16.3	3.223388305847077	28.598200899550225	13.905547226386808	16.3	8.0	4.4	70592.0	43.017291	40.558943	51.835939332583756	7.881199584592143	3.290333	701.1818433000001	3036676.606272	661.1107709	2863136.904256	844.9258111211152	3659202.6293657525	128.46355322885194	556349.6410755286	53.6324279	232271.187136
1400000US24510250303	1642948.5315061354	1972727.358903874	7.59999990463	18.0	29.16105877074921	5.204127411395245	9.914759982054733	23.5	7.6	8.6	38519.0	24.390989	36.096965	23.460778703715754	4.403528999999999	1.129338	439.037802	939516.505291	649.74537	1390418.9948349998	422.2940166668836	903685.7348884271	79.26352199999998	169619.53355099997	20.328084	43500.970422
1400000US06019000600	-2082923.2943734636	1784089.6193111832	7.59999990463	16.7	13.410526315789472	63.89473684210526	2.736842105263158	43.2	10.3	8.7	22514.0	31.789721999999998	34.208233	30.986191283535227	6.001876799034334	3.088179	530.8883573999999	715713.801108	571.2774911	770164.157762	517.4693944350382	697623.1105575121	100.23134254387337	135126.254253459	51.5725893	69527.26200599999
1400000US26163576600	1045631.5605702568	2207604.55127097	6.19999980927	22.2	0.2497502497502497	9.89010989010989	0.6493506493506493	4.6	1.7	2.4	79097.0	38.327507000000004	38.345393	48.14097645833676	10.50063116071478	3.854317	850.8706554	3031590.821179	851.2677246	3033005.550121	1068.729677375076	3807806.8149250625	233.1140117678681	830568.422919057	85.56583739999999	304864.911749
1400000US20091050600	115093.4581817421	1776190.376783534	5.0	25.4	0.653452406883032	1.7207580047919842	4.094968416467001	6.2	3.4	2.0	81299.0	29.588461	22.707322	28.29234527254972	5.883679149763156	0.633697	751.5469093999999	2405512.2908389997	576.7659788	1846082.571278	718.6255699227629	2300139.37831302	149.44545040398415	478337.23119659483	16.0959038	51518.932403
1400000US06037302104	-2016235.2774093545	1468152.0967322977	4.90000009537	20.8	2.938432835820896	21.478544776119403	29.057835820895523	10.5	9.1	6.0	61005.0	26.636018	38.303592	55.176131	5.236758	5.759499	554.0291744	1624930.27809	796.7147136000001	2336710.62996	1147.6635248	3366019.871655	108.9245664	319468.42179	119.7975792	351358.236495
1400000US36029006901	1381613.7151651415	2337389.830679137	6.40000009537	12.0	13.204633204633204	34.25997425997426	29.44658944658944	36.8	5.1	2.9	31868.0	23.338964999999998	17.047104	19.337443	5.118321	0.515797	280.06757999999996	743766.1366199999	204.565248	543257.1102720001	232.049316	616245.6335240001	61.419852	163110.653628	6.189563999999999	16437.418795999998
1400000US06019002905	-2076958.9873600933	1783826.3507346543	5.69999980927	12.8	6.172028890347998	62.17990807616546	16.34931057124097	34.9	7.7	8.8	38676.0	24.880255	38.843824000000005	29.67972269802971	6.490641147238752	3.056019	318.467264	962268.74238	497.2009472000001	1502323.7370240001	379.9004505347803	1147892.955068997	83.08020668465603	251032.03701060597	39.117043200000005	118194.590844
1400000US48113014136	-90501.90669314428	1092776.4436304278	1.70000004768	3.5	20.152143845089903	10.470262793914246	54.68879668049793	5.2	10.1	2.4	80757.0	20.575407	25.142219	25.592994961179382	3.0018639664164475	0.901692	72.0139245	1661608.143099	87.9977665	2030410.1797830001	89.57548236412784	2066813.4940799633	10.506523882457566	242421.52833589306	3.1559220000000003	72817.940844
1400000US06029000906	-2046258.6845598307	1617473.3772022957	5.09999990463	13.7	1.9477644975652944	73.30677290836654	1.1730854360336431	21.4	6.9	5.6	53187.0	17.980905999999997	28.762219	26.507025	2.348635	3.333866	246.33841219999996	956350.4474219999	394.0424003	1529776.141953	363.14624249999997	1409829.1386749998	32.1762995	124916.84974499998	45.6739642	177318.330942
1400000US36007013201	1628315.6574656067	2295308.989111572	6.5	26.9	2.871699861046781	7.735062528948587	1.8063918480778136	7.3	2.9	2.4	61908.0	23.443176	25.970042	30.114760656368787	5.230924517005335	0.721131	630.6214344	1451320.139808	698.5941297999999	1607753.360136	810.0870616563203	1864344.602714479	140.7118695074435	323836.0749987663	19.398423899999997	44643.777947999995
1400000US48201252200	82084.64592249486	751728.4596124172	3.90000009537	7.1	20.46619109816136	58.14327338490908	4.059077665025621	7.6	22.4	6.5	62810.0	19.719773000000004	55.27906	57.24998456804063	6.1541149006850535	2.330041	140.01038830000002	1238598.9421300003	392.48132599999997	3472077.7586000003	406.47489043308843	3595871.530718632	43.69421579486388	386539.9569120282	16.5432911	146349.87521
1400000US01015001300	931037.9952096523	1224866.193306791	10.5	22.4	1.941264310602289	8.16326530612245	0.0	19.6	16.3	5.4	30750.0	12.685144	64.130195	50.88838105630398	2.0754284408361436	2.166354	284.14722559999996	390068.17799999996	1436.5163679999998	1972003.49625	1139.899735661209	1564817.7174813473	46.489597074729616	63819.42455571142	48.5263296	66615.3855
1400000US25003921300	1848751.852295008	2412319.2039699256	6.19999980927	23.9	3.3355134074558537	5.646391977327229	1.8748637453673425	25.5	3.4	1.2	33377.0	28.674930000000003	13.260002	23.407036817272672	6.98321665652444	0.729149	685.330827	957083.1386100001	316.9140478	442579.086754	559.4281799328169	781256.66785011	166.8988780909341	233078.82234481623	17.4266611	24336.806173
1400000US26049010110	989216.9165652548	2306422.748704269	7.40000009537	28.8	0.8674101610904585	9.12845931433292	0.0	17.8	6.9	4.9	37756.0	46.970178999999995	50.291985	37.706939481903696	6.528238211218813	1.429091	1352.7411551999999	1773406.078324	1448.409168	1898824.18566	1085.9598570788264	1423663.2070787558	188.01326048310182	246480.1619027775	41.157820799999996	53956.759796
1400000US41029000300	-2171793.1047684927	2459532.861792488	7.19999980927	18.0	0.0	20.52261613691932	1.7420537897310513	19.5	17.3	4.7	42056.0	22.61623	36.052275	34.249947	3.3758282255902436	1.119648	407.09214000000003	951148.16888	648.94095	1516214.4774	616.499046	1440415.771032	60.764908060624386	141973.83185542328	20.153664	47087.916288
1400000US41003010400	-2141772.963652245	2687341.420505879	6.30000019073	29.7	0.074220682830282	16.353290450272144	0.7174666006927264	11.6	8.3	3.2	64943.0	16.608226000000002	31.192566	31.03935	5.367145521430645	0.781531	493.26431220000006	1078588.0211180001	926.4192102	2025738.8137379999	921.8686949999999	2015788.50705	159.40422198649017	348558.5315982704	23.2114707	50754.967733
1400000US36047036900	1835051.964013739	2177360.0755096106	5.19999980927	11.4	68.44651805771556	21.168135476067047	1.6416105063072406	28.2	11.6	1.4	35977.0	39.086906	33.461109	56.88343585936143	13.130451721017714	2.355704	445.5907284	1406229.617162	381.4566426	1203830.318493	648.4711687967202	2046495.371912246	149.68714961960194	472394.2615670543	26.855025599999998	84751.162808
1400000US06085503108	-2244418.107197658	1889960.237501996	2.90000009537	15.3	7.747506689369983	29.421065434200926	34.67526149355388	9.2	1.6	5.5	111618.0	37.329254999999996	38.491211	38.9363347587564	6.76668044150626	1.697042	571.1376015	4166616.7845899994	588.9155283	4296311.989398	595.725921808973	4345995.813102872	103.53021075504579	755283.3375200457	25.9647426	189420.433956
1400000US31055003402	3199.870358474413	2025192.1440001023	5.0	15.1	1.8440905280804687	24.308466051969823	2.0536462699077958	14.8	12.0	1.7	61684.0	27.439775	23.158656999999998	23.888922	9.456746188488282	1.49028	414.3406025	1692595.0811	349.6957207	1428518.598388	360.7227222	1473564.264648	142.79686744617305	583329.9318907112	22.503228	91926.43152
1400000US06085503323	-2235976.4826196805	1893442.1184871148	3.59999990463	20.0	5.269787948771783	36.19567499475121	46.69326055007348	5.3	4.0	4.9	135877.0	85.242547	40.260369	59.66361688966935	6.945876184829573	2.7517	1704.85094	11582501.558719	805.20738	5470458.158613	1193.272337793387	8106913.272117602	138.91752369659147	943784.8183660879	55.034	373892.74090000003
1400000US29047021003	124970.97521095916	1798567.0619671105	6.40000009537	34.3	1.849333695947784	4.677726407397334	1.985314114767473	3.9	4.9	1.8	69063.0	31.400125000000003	35.028822	36.80516302786485	5.1954291153669745	1.449743	1077.0242875	2168586.8328750003	1201.4885946	2419195.5337859998	1262.4170918557643	2541874.97419343	178.2032186570872	358811.92099458934	49.72618489999999	100123.600809
1400000US26161431000	977112.5918741918	2185385.2284385334	5.80000019073	28.8	1.246830092983939	3.6559594251901935	0.422654268808115	6.9	2.7	1.8	80438.0	29.677964999999997	27.768478	38.97614940998345	7.636663999903846	1.210853	854.7253919999999	2387236.1486699996	799.7321664000001	2233640.833364	1122.5131030075233	3135163.5062402487	219.93592319723078	614277.9788242657	34.8725664	97398.593614
1400000US21107970700	753648.7808969165	1621555.1543600415	8.19999980927	23.2	6.054235862938826	0.4624763506411604	2.711793146941349	15.6	5.7	1.4	54886.0	19.229126	61.938072	69.97544500000001	3.643724528861799	1.629653	446.1157232	1055409.809636	1436.9632703999998	3399533.019792	1623.4303240000002	3840672.2742700004	84.53440906959374	199989.4644911087	37.8079496	89445.134558
1400000US05073470200	220033.365635149	1125061.1242347318	10.8000001907	30.1	30.766177054386663	3.533148074632791	0.0	24.3	9.0	2.3	30304.0	7.221769	39.878417000000006	31.638843987658447	2.2595430000000003	2.255665	217.3752469	218848.487776	1200.3403517000002	1208475.5487680002	952.3292040285193	958783.5282020016	68.0122443	68473.19107200002	67.8955165	68355.67216
1400000US26081012901	838674.560603773	2254735.1555592623	5.90000009537	17.0	10.80332409972299	25.04946576968738	10.70439256034824	18.8	15.1	2.4	52031.0	38.390005	28.818775	32.47010971272737	5.791461646688334	2.361056	652.630085	1997470.350155	489.919175	1499469.682025	551.9918651163653	1689452.2784629178	98.45484799370168	301335.5409388407	40.137952	122848.10473600001
1400000US06071003509	-1941136.9742373729	1445763.4401546118	4.80000019073	15.7	8.38130324660373	78.21782178217822	0.0	11.9	14.0	6.8	41438.0	37.53485	43.114595	52.48481805187501	5.221131000000001	6.931171	589.297145	1555369.1143	676.8991415	1786582.58761	824.0116434144376	2174865.8904335964	81.9717567	216353.22637800002	108.8193847	287213.863898
1400000US06037536104	-2016621.2313340148	1445203.7067162415	4.40000009537	16.9	1.5128205128205128	93.74358974358974	0.7948717948717949	13.3	13.6	6.6	49444.0	23.909355	37.683993	44.12178239273153	5.251895398586984	3.695165	404.0680995	1182174.14862	636.8594817	1863247.349892	745.6581224371629	2181557.408626218	88.75703223612003	259674.71608773485	62.44828849999999	182703.73825999998
1400000US48123970100	-114856.04275077708	684598.0666892296	9.69999980927	21.4	5.4569952840781495	39.209521670783744	0.0	15.8	14.8	4.2	43581.0	10.843506999999999	53.62337	45.05300685599726	3.4957482743737622	0.990444	232.05104979999996	472570.878567	1147.540118	2336960.08797	964.1343467183414	1963455.0917912165	74.8090130715985	152348.20554548292	21.1955016	43164.539964
1400000US26081011002	843518.4016650476	2278259.412613602	5.40000009537	25.3	0.0	4.906703524533517	0.73715733701912	3.0	1.7	1.9	87466.0	30.798342	32.468965	40.650585064103716	6.23713757478653	2.399052	779.1980526000001	2693807.781372	821.4648145	2839930.4926899998	1028.459802121824	3555544.0732168956	157.79958064209922	545537.4751162786	60.69601560000001	209835.482232
1400000US06055201403	-2237211.790077336	2019289.39724345	5.59999990463	24.8	0.0	18.834688346883468	2.710027100271003	1.6	2.8	3.5	167656.0	394.661717	35.64737	70.87599623860261	21.469058699564805	1.757568	9787.6105816	66167404.825352	884.0547760000001	5976495.4647200005	1757.7247067173448	11882786.025379159	532.4326557492071	3599416.505334237	43.5876864	294666.820608
1400000US29095012804	130545.19191604762	1772874.0103842877	6.59999990463	19.0	39.7732873336619	7.704944964678824	1.1335633316904878	8.9	4.8	2.0	44947.0	21.657044	32.454253	28.186003999999997	3.272914451246643	1.322747	411.483836	973419.1566679999	616.630807	1458721.309591	535.5340759999999	1266876.321788	62.18537457368621	147107.68584018285	25.132192999999997	59453.509409
1400000US04013110002	-1484294.298616025	1284688.4412038983	5.59999990463	9.5	1.500984251968504	86.34350393700787	0.0	21.7	30.1	3.5	42569.0	20.65233	31.502979	23.63550229921298	3.521371841051564	3.082217	196.197135	879149.03577	299.2783005	1341050.313051	224.53727184252332	1006139.6973751973	33.45303248998986	149901.27790172404	29.2810615	131206.895473
1400000US06055200705	-2250041.0953976754	2010561.6677679324	5.09999990463	20.6	2.7179317202519058	36.49320517069937	2.6847862114683463	6.8	8.0	2.4	78946.0	40.649613	32.922782	35.768617	15.219739910566696	0.752146	837.3820278000001	3209124.3478980004	678.2093092	2599121.947772	736.8335102	2823789.237682	313.52664215767396	1201537.5869795985	15.494207600000001	59378.918116
1400000US36061029500	1828921.9298179604	2197530.719859668	4.0	20.4	2.994377902713273	56.318748472256175	3.31214861891958	7.6	8.2	5.8	73514.0	25.599152999999994	18.609454	38.60883624233907	10.639643715640618	2.079306	522.2227211999998	1881896.1336419994	379.63286159999996	1368055.401356	787.6202593437171	2838289.9875193145	217.0487317990686	782162.7681116044	42.4178424	152858.101284
1400000US53033026801	-1971829.8670051696	2998839.4888921203	4.80000019073	17.1	8.949801849405548	36.11294583883752	12.830250990752972	15.9	17.9	4.2	55761.0	32.380531	28.667477	36.50171141870994	8.081852964211455	2.535285	553.7070801	1805570.7890909999	490.21385670000006	1598527.184997	624.1792652599399	2035371.9304186848	138.1996856880159	450652.203137395	43.353373500000004	141370.026885
1400000US06037650602	-2035479.5628493696	1437919.3284776057	3.79999995232	19.7	5.714285714285714	11.196172248803828	56.07655502392345	9.6	8.5	3.2	80379.0	48.100039	43.088069	52.73925610154519	7.540548705927486	1.90831	947.5707683	3866233.034781	848.8349592999999	3463375.8981509996	1038.9633452004402	4239128.666186101	148.54880950677145	606101.7644337454	37.593706999999995	153388.04949
1400000US20045000901	64289.65115825324	1768710.4428217213	3.70000004768	9.4	8.154372860255213	7.812013694366636	4.995331465919701	44.3	12.4	7.0	30353.0	20.943912	24.078567	18.688746961595022	5.941836872282434	1.447888	196.8727728	635710.5609360001	226.3385298	730856.7441509999	175.67422143899321	567259.5365252937	55.853266599454884	180352.57458438873	13.610147200000002	43947.744464
1400000US36107020701	1589731.4402826626	2298756.6220623152	6.09999990463	20.6	1.4605978260869563	3.125	0.4755434782608696	8.4	5.9	3.9	55924.0	11.610311	14.185441	18.965431	4.063398697776695	0.654302	239.17240660000002	649295.032364	292.22008460000006	793306.602484	390.6878786	1060622.763244	83.70601317419992	227241.5087744639	13.478621200000003	36591.185048
1400000US26087340500	1048606.6531015213	2285439.1713216035	6.30000019073	19.6	0.0	8.854907539118065	2.062588904694168	14.7	9.9	1.7	53710.0	22.318311	46.78883	55.065018	8.42301736432384	2.378061	437.4388956000001	1198716.4838100001	917.061068	2513028.0593	1079.2743528	2957542.1167800003	165.09114034074727	452400.2626378335	46.609995600000005	127725.65631
1400000US45037970201	1274805.9750411254	1285819.3792840955	8.30000019073	28.6	34.834992142482974	0.0	0.0	7.4	8.2	3.1	43750.0	19.313021000000003	53.535705	40.201799	4.789352545577586	2.106855	552.3524006000001	844944.6687500001	1531.121163	2342187.09375	1149.7714514000002	1758828.70625	136.97548280351896	209534.17386901937	60.256053	92174.90625
1400000US45079010501	1362117.276039629	1329894.495599932	4.40000009537	17.8	50.36231884057971	5.279503105590062	3.7267080745341614	15.7	10.4	5.7	34529.0	13.354134	42.432121	46.316874	4.484064372649313	1.305583	237.70358520000002	461104.892886	755.2917538	1465138.706009	824.4403572	1599275.342346	79.81634583315778	154830.25872320813	23.2393774	45080.475407
1400000US12011110404	1585838.2955751305	458380.4056562326	5.0	15.7	49.26782537293007	34.25482414123443	2.093882578349528	14.8	20.3	4.6	52246.0	19.487764000000002	18.26309	22.201344073107553	2.766964	1.2787	305.9578948	1018157.7179440001	286.730513	954173.4001399999	348.5611019477886	1159931.422443577	43.4413348	144562.801144	20.07559	66806.9602
1400000US48141010333	-958103.2238154664	1006180.9711166312	4.5	12.0	0.155902004454343	97.9064587973274	0.6013363028953229	21.8	34.4	3.2	43369.0	12.565773	25.886865999999998	19.434287	2.0222059999999997	0.472724	150.789276	544965.009237	310.642392	1122687.491554	233.21144400000003	842845.5929030001	24.266471999999997	87701.05201399999	5.672688	20501.567155999997
1400000US06029001500	-2050693.109975578	1617713.1765333507	9.30000019073	17.4	7.540603248259861	82.67594740912607	0.3866976024748647	60.3	6.5	11.8	24946.0	15.219781000000001	19.544289	23.928105	4.442022178809519	1.400626	264.8241894	379672.656826	340.07062859999996	487551.83339399996	416.3490269999999	596910.5073299999	77.29118591128562	110810.68527258225	24.370892399999995	34940.016196
1400000US06029002815	-2057026.3774478177	1614248.379829673	5.19999980927	11.9	18.34747878182726	48.92661008487269	2.7958062905641534	22.2	9.2	3.8	38571.0	22.010275	42.350241	34.236010988724416	3.806195575312443	4.443912	261.9222725	848958.317025	503.9678679	1633491.1456109998	407.40853076582056	1320517.1798460896	45.29372734621807	146808.76953537622	52.8825528	171406.129752
1400000US36061022102	1828454.8342579391	2191800.240246445	3.40000009537	16.0	49.1362763915547	13.24376199616123	5.10556621880998	7.2	6.2	6.0	96154.0	35.727987	23.164865	40.279052	10.47502754272364	0.498585	571.647792	3435388.8619979997	370.63784	2227394.4292099997	644.464832	3872991.966008	167.60044068357823	1007215.7983430488	7.97736	47940.94209
1400000US36061021600	1828229.513627439	2189675.62012648	3.90000009537	12.3	47.17884418100992	17.69064174170751	5.950074090960903	17.9	4.8	5.1	70399.0	37.634161999999996	28.650468999999998	44.038239515601134	12.745984946060906	0.830413	462.90019259999997	2649407.370638	352.4007687	2016964.367131	541.6703460418939	3100248.023658804	156.77561483654915	897304.5942177417	10.2140799	58460.244786999996
1400000US42089300201	1713430.242264408	2209486.9588520345	7.30000019073	27.1	14.5263671875	13.037109375	3.8818359375	18.2	12.4	1.8	42692.0	18.868702	16.827707	30.81890488087101	7.353364634190118	0.952138	511.3418242	805542.6257839999	456.0308597	718408.467244	835.1923222716044	1315720.6871741451	199.2761815865522	313929.84296284453	25.8029398	40648.675496
1400000US17001000202	390641.47190808784	1889935.172041464	4.40000009537	16.3	8.038720538720538	0.7996632996632996	0.0841750841750841	14.6	6.2	4.6	50375.0	29.944363000000003	55.425251	45.468352716981	9.678381947925486	1.256924	488.09311690000004	1508447.286125	903.4315913	2792047.019125	741.1341492867904	2290468.268117918	157.75762575118543	487548.4906267463	20.4878612	63317.5465
1400000US06001437400	-2251596.279735178	1933795.3158418925	4.40000009537	20.7	3.931133428981349	54.43328550932568	24.50502152080344	2.5	3.8	2.5	86210.0	35.027878	31.666502	40.182718	4.470343754761087	1.889534	725.0770746	3019753.3623800003	655.4965914	2729969.13742	831.7822626	3464152.11878	92.5361157235545	385388.3350979533	39.1133538	162896.72614
1400000US06065031501	-1950336.8746760068	1427920.979260191	3.5	12.9	4.466408107093707	50.35656199174278	4.891780307769298	9.3	5.7	3.5	69272.0	30.364893	66.437735	58.482705619319205	4.719086957926112	3.24988	391.70711969999996	2103436.867896	857.0467815000001	4602274.77892	754.4269024892178	4051213.98366148	60.87622175724684	326900.5917494576	41.923452000000005	225125.68736
1400000US21111010403	904302.5802453912	1744041.394770758	6.5	36.0	5.458680818802123	0.7328784432650998	8.718726307808947	3.5	2.2	1.4	83491.0	42.88577	51.647318	58.76730616650421	11.111197167508756	1.765399	1543.88772	3580575.82307	1859.303448	4312086.227138	2115.6230219941517	4906541.159147603	400.0030980303152	927684.9627124736	63.554364	147394.927909
1400000US20037957200	110269.27825297276	1599218.5191986845	6.19999980927	20.0	4.316239316239316	12.94871794871795	1.9658119658119655	26.0	11.7	5.4	36891.0	10.408261000000001	33.038679	19.9464196	2.7688324242344695	0.665236	208.16522000000003	383971.156551	660.77358	1218829.906989	398.928392	735843.3654635999	55.37664848468939	102144.99696243381	13.304720000000001	24541.221276
1400000US24510180100	1643815.451486247	1975705.3119958043	9.5	11.2	98.99313501144164	0.7780320366132724	0.0	54.2	3.3	10.2	15195.0	20.881207	21.216576	25.143762	6.787476999999999	0.496598	233.86951839999998	317289.940365	237.6256512	322385.87232	281.6101344	382059.46359	76.01974239999998	103135.71301499999	5.561897599999999	7545.80661
1400000US40143007519	15692.010138030992	1443136.449412968	5.0	21.2	2.582223430279967	5.08290296276162	5.08290296276162	2.6	12.7	2.8	84918.0	35.582303	57.908216	59.21040229287078	8.198951903445774	2.919349	754.3448236	3021578.0061540003	1227.6541792	4917449.886288	1255.2605286088606	5028028.941906001	173.8177803530504	696238.5977368082	61.8901988	247905.278382
1400000US51081880200	1624236.576878735	1665059.102181317	8.10000038147	23.6	61.10572259941805	2.740058195926285	0.0	9.1	13.4	3.9	50840.0	6.602442	27.902327999999997	22.5221462	1.9411377455446297	3.227056	155.8176312	335668.15128	658.4949408	1418554.3555199997	531.52265032	1145025.912808	45.810850794853266	98687.44298348897	76.15852160000001	164063.52704000002
1400000US55101001501	663848.132411391	2231414.635008799	5.09999990463	24.8	1.1621315192743764	14.569160997732428	3.3446712018140587	2.4	5.9	5.2	80565.0	22.456109	37.778353	31.018280860885216	8.127589861440416	1.104329	556.9115032000001	1809176.4215850001	936.9031544000001	3043613.0094450004	769.2533653499534	2498987.7975572175	201.56422856372234	654799.2771869472	27.3873592	88970.26588499999
1400000US51179010213	1593752.8157354	1870058.63323037	2.90000009537	12.0	17.473435655253837	5.588351042896497	1.4167650531286895	0.5	1.6	4.3	162063.0	34.733211000000004	76.956091	45.820947504186655	5.926988533415853	3.544708	416.798532	5628968.374293	923.473092	12471734.975733	549.8513700502399	7425880.2153710015	71.12386240099025	960545.5426909735	42.536496	574466.012604
1400000US17031260100	681155.1910360705	2127658.008030797	9.30000019073	30.8	88.03986710963456	1.827242524916944	0.0	41.9	10.4	8.6	14505.0	31.770152000000003	29.042855	31.969484540193974	4.558914000000001	0.561051	978.5206816000001	460826.05476	894.519934	421266.611775	984.6601238379744	463717.3732555136	140.41455120000003	66127.04757000001	17.2803708	8138.044755
1400000US27037060823	221548.419703915	2420509.8426687648	3.90000009537	19.4	7.282152554924711	3.1350283880523326	5.751666255245618	4.2	0.5	1.4	123910.0	109.61807200000001	36.83356	39.011498203352446	8.271059475969508	1.626164	2126.5905968	13582775.301520001	714.5710639999999	4564046.4196	756.8230651450374	4833914.742377401	160.45855383380845	1024866.9796673817	31.547581599999997	201497.98124
1400000US36055013104	1478411.999478619	2375075.0182886044	5.40000009537	19.8	18.50562947799386	4.155578300921188	11.381780962128966	29.5	3.2	3.7	35919.0	37.742713	33.535207	37.279084504006555	8.714142723158433	1.137991	747.3057174	1355680.5082470002	663.9970986000001	1204551.100233	738.1258731793298	1339027.4362994113	172.540025918537	313003.2924731278	22.532221800000002	40875.498729
1400000US12086012900	1577843.9520200912	446328.5455246253	5.30000019073	24.9	0.0	98.50746268656717	0.0	12.0	16.6	3.0	49032.0	27.2653	27.527538	35.401807331031044	4.12202	3.882366	678.9059699999999	1336872.1896	685.4356961999999	1349730.243216	881.505002542673	1735821.4170551142	102.63829799999999	202110.88464	96.6709134	190360.169712
1400000US36047052900	1830680.6961824985	2179347.506864568	7.0	13.0	0.5808887598024978	2.3525994772001164	0.0	46.7	2.9	0.5	27229.0	5.284298000000001	3.7518900000000004	8.637001	2.6489845948183914	0.184179	68.695874	143886.150242	48.774570000000004	102160.21281000001	112.281013	235176.900229	34.43679973263909	72129.20153230998	2.394327	5015.009991
1400000US36047056800	1834701.4346442972	2168420.53659288	5.30000019073	28.4	0.0	4.810996563573884	27.560137457044675	7.0	2.9	2.6	86250.0	45.824601	29.858248	66.54214936427658	12.210435	2.597558	1301.4186684	3952371.83625	847.9742431999999	2575273.89	1889.7970419454548	5739260.382668856	346.77635399999997	1053150.01875	73.77064719999998	224039.37749999997
1400000US04013318700	-1464951.0689088237	1274263.284894541	1.5	3.7	4.735883424408015	16.237314597970336	11.7096018735363	47.9	7.7	3.4	43452.0	82.60242600000001	92.94295	98.35965536757969	22.321448476708184	4.184581	305.62897620000007	3589240.6145520005	343.888915	4038557.0634	363.93072486004485	4273923.745032073	82.58935936382028	969911.579209924	15.482949699999999	181828.41361199997
1400000US06065042508	-1933924.4482346429	1420316.673739715	3.90000009537	9.6	9.38753189938024	81.69886985052862	2.752460809332847	12.7	11.4	3.6	53385.0	22.160147000000002	42.675576	35.04874131121124	2.5105510283052164	3.838035	212.73741120000003	1183019.447595	409.6855296	2278235.62476	336.4679165876279	1871077.054899012	24.101289871730078	134025.766646074	36.845136	204893.498475
1400000US36047014900	1829296.6334857247	2174020.732235662	2.5	10.3	0.8533879501621436	20.70319167093361	9.216589861751151	9.2	4.1	2.1	140481.0	32.495124	13.465975	29.27436711105834	10.507659519747708	0.568737	334.69977719999997	4564947.514644	138.6995425	1891713.6339750001	301.5259812439009	4112492.3661285867	108.2288930534014	1476126.5169936777	5.857991100000001	79896.74249700001
1400000US36047015500	1829629.1523158336	2175030.150519547	2.90000009537	20.1	8.039068369646882	9.917355371900827	2.203856749311295	3.3	1.3	1.9	163967.0	25.06064	13.742358	24.807701478136845	6.416422942761243	0.228385	503.718864	4109117.95888	276.2213958	2253293.2141859997	498.6347997105506	4067644.388265664	128.970101149501	1052081.6206557327	4.5905385	37447.603295
1400000US39035185104	1194966.9709499564	2149988.0250289347	6.0	29.4	36.85540950455005	1.870576339737108	6.041456016177958	4.6	2.3	2.4	80368.0	19.191112	27.083272	26.731024999999995	6.827699662447688	1.862096	564.2186928	1542351.2892160001	796.2481968	2176628.404096	785.8921349999998	2148319.0171999997	200.734370075962	548728.5664715958	54.745622399999995	149652.931328
1400000US39035153104	1167665.5005939896	2135831.5284814998	5.80000019073	21.6	1.059104885548343	4.133925521011275	0.4099760847283908	7.8	5.8	3.7	62297.0	18.129644999999996	22.154644	23.632105	4.928076347244628	1.689447	391.6003319999999	1129422.4945649998	478.54031040000007	1380167.857268	510.45346800000004	1472209.245185	106.44644910048396	307004.37220429856	36.4920552	105247.479759
1400000US39035155102	1197829.3519942316	2151035.551486297	6.80000019073	30.0	0.0	0.3431708991077556	0.6520247083047358	3.6	2.2	1.1	95924.0	46.882388999999996	30.872381	41.306129999999996	8.133242048527459	2.126077	1406.47167	4497146.282435999	926.17143	2961402.2750440002	1239.1839	3962249.2141199997	243.99726145582375	780173.110262948	63.78231	203941.810148
1400000US39035177501	1181690.1263392577	2132377.446317049	7.40000009537	26.8	1.097804391217565	4.466067864271457	1.971057884231537	6.5	5.4	4.4	50048.0	21.797300000000003	35.482773	31.791725	8.072445708871108	1.752334	584.1676400000001	1090911.2704000003	950.9383164000001	1775841.8231040002	852.01823	1591112.2528	216.3415449977457	404009.7628375812	46.9625512	87700.812032
1400000US12099005942	1587198.5240426024	507904.7878079722	8.69999980927	54.8	7.517677707480462	1.823595087458132	2.5307033866765907	2.4	5.7	2.3	143375.0	53.094943	24.307328000000002	57.79589732782138	8.739849999999999	1.682164	2909.6028764	7612487.452625	1332.0415744	3485063.1520000002	3167.2151735646116	8286486.77937639	478.9437799999999	1253075.99375	92.1825872	241180.2635
1400000US18035002200	903899.1300695072	1955452.29143154	7.69999980927	33.0	0.0316305551162422	2.261584690811324	0.0	12.5	7.4	2.9	52353.0	23.566269000000002	52.778417	39.8066172034907	5.935652122506037	1.980333	777.6868770000001	1233764.8809570002	1741.687761	2763108.4652009998	1313.6183677151932	2083995.8304543488	195.8765200426992	310749.19556955853	65.350989	103676.373549
1400000US06071000207	-1971328.3753684596	1448963.0377863671	4.40000009537	15.5	1.7953321364452424	69.92818671454219	8.774685816876122	8.5	14.1	1.3	68750.0	27.429648	33.407571	36.292396	3.6287910254238236	3.984074	425.159544	1885788.3	517.8173505	2296770.5062499996	562.5321379999999	2495102.2249999996	56.246260894069266	249479.38299788788	61.753147	273905.0875
1400000US36047107800	1838301.224584448	2175737.150014231	5.90000009537	31.7	82.81853281853282	9.73830973830974	0.0	12.3	3.9	3.1	63411.0	26.518888	25.691587000000002	41.69738023069317	8.42110881411277	0.537177	840.6487496	1681589.206968	814.4233079	1629129.223257	1321.8069533129735	2644072.5778084844	266.9491494073748	533990.9310117048	17.0285109	34062.930747
1400000US18035001200	895330.1407562622	1960231.3062403144	9.80000019073	25.5	59.587242026266416	0.9380863039399624	0.7504690431519699	44.7	8.3	3.5	18165.0	10.268893	21.060137	12.998173	1.5463833253033852	1.25867	261.8567715	186534.441345	537.0334935000001	382557.38860500004	331.4534115	236111.812545	39.43277479523632	28090.05310413599	32.096085	22863.74055
1400000US12099007716	1582482.1564240083	501468.94509621366	4.69999980927	18.5	8.06910569105691	17.845528455284555	5.995934959349594	4.1	8.9	4.1	75932.0	65.124681	34.228981000000005	58.44937148589616	6.301651173720702	2.858321	1204.8065984999998	4945047.277691999	633.2361485000001	2599074.985292	1081.313372489079	4438177.675667067	116.58054671383299	478496.97692296037	52.878938500000004	217038.030172
1400000US08059011805	-770073.7929557898	1890814.9179829175	2.29999995232	13.5	2.151434289526351	29.202801867911944	7.488325550366912	8.0	10.5	1.3	64059.0	29.692695	27.983761	30.344798952755006	8.331923725365538	2.073336	400.8513825	1902084.349005	377.7807735	1792611.745899	409.65478586219257	1943857.476114533	112.48097029243476	533734.701923191	27.990035999999996	132815.830824
1400000US08031002703	-761270.2636866756	1893379.319274353	2.09999990463	6.1	7.2647115200306684	9.373202990224266	5.137051945562584	12.3	4.6	4.6	49911.0	26.006106	15.90324	26.796382	13.88537017530948	1.398303	158.6372466	1297990.756566	97.00976399999999	793746.61164	163.4579302	1337434.222002	84.70075806938783	693032.7108198715	8.5296483	69790.701033
1400000US09009142500	1900491.7966659088	2266951.3569301623	4.80000019073	12.2	12.782210151077916	61.27991851977593	0.0	26.4	15.9	4.5	42095.0	23.467233	22.088042	29.7173598852791	7.330813	1.613055	286.3002426	987853.173135	269.4741124	929796.1279900001	362.551790600405	1250952.2643708237	89.4359186	308590.573235	19.679270999999996	67901.550225
1400000US27123036500	223687.8675533177	2440934.903521999	3.59999990463	17.6	1.1238891792995296	1.67276529012023	2.9012023000522738	5.9	2.1	2.2	90909.0	26.095254	14.046025	20.049436	6.773810116051017	0.540648	459.27647040000005	2372293.445886	247.21004000000002	1276910.086725	352.8700736	1822674.177324	119.2190580424979	615800.3038400819	9.5154048	49149.769032000004
1400000US27123036800	226019.5505046279	2441039.7182239736	4.40000009537	17.4	6.018518518518518	14.621913580246916	1.6589506172839508	8.7	6.9	0.3	65577.0	21.692813	9.443535	15.612742	8.282287508125073	0.417706	377.4549462	1422549.598101	164.317509	619278.6946950001	271.6617108	1023836.7821340001	144.11180264137624	543127.5679203179	7.2680844	27391.906362
1400000US48113013711	-82435.33136579332	1097256.5210877075	4.30000019073	5.9	7.18216044019693	80.33593976252534	2.664349840718216	11.9	40.3	3.2	55446.0	17.755296	23.052452	17.78700851024545	2.1440762	0.337627	104.75624640000001	984460.1420160001	136.0094668	1278166.2535919999	104.94335021044816	986218.4738590692	12.650049580000003	118880.44898520001	1.9919993000000003	18720.066642
1400000US06037910601	-1991086.4386251364	1512557.0836679216	5.59999990463	10.2	16.16116562592923	69.78887897710378	0.3716919417187035	23.5	10.2	8.2	41563.0	15.907304	28.041104999999998	27.259874097070853	2.5592271411356435	3.81809	162.2545008	661155.276152	286.01927099999995	1165472.4471149999	278.0507157901227	1133002.147096556	26.10411683958356	106369.15766702076	38.944518	158691.27467
1400000US48061013104	-149786.36731379674	322147.3079874676	6.0	25.7	0.0	92.04859193815572	0.3313086692435119	17.9	16.4	3.4	44955.0	25.571391	53.835594	55.36099577143864	5.714567	1.166223	657.1847486999999	1149561.882405	1383.5747658	2420179.12827	1422.777591325973	2488753.564905024	146.86437189999998	256898.359485	29.9719311	52427.554965
1400000US06037463000	-2002013.214255756	1465894.6398375074	4.19999980927	23.6	5.403377110694184	15.309568480300188	29.756097560975608	5.0	4.7	4.2	116181.0	49.37433	46.70081	68.89617287784179	11.540940659970426	1.567008	1165.2341880000001	5736359.03373	1102.139116	5425746.806609999	1625.9496799170663	8004426.261120537	272.36619957530206	1340838.026816024	36.9813888	182056.556448
1400000US06013310000	-2223535.5348600675	1970577.357056592	4.5	10.3	17.468435352405308	58.76618187629855	4.858558414575676	14.1	9.6	5.4	60326.0	35.1697	37.0861	35.73173523262777	6.063667029410382	2.933609	362.24791	2121647.3222	381.98683000000005	2237256.0686	368.03687289606603	2155552.659643503	62.455770402926944	365796.7772162107	30.216172700000005	176972.896534
1400000US06059089105	-1998040.7303756403	1418530.853419928	3.70000004768	8.0	0.0	90.37596167803746	8.157932936565539	9.7	18.7	5.1	62042.0	21.388484000000002	22.423178	33.705670651275405	2.7468359999999996	1.982864	171.10787200000001	1326984.3243280002	179.385424	1391178.809476	269.64536521020324	2091167.2185464287	21.974687999999997	170419.19911199997	15.862912	123020.848288
1400000US06037462100	-2007302.5755361016	1468092.367363331	4.40000009537	16.0	8.037578288100208	61.012526096033405	7.863604732080724	19.9	11.5	2.5	61417.0	26.126511999999998	23.468606	33.43785402691399	3.7807389190076415	1.640205	418.02419199999997	1604611.9875039998	375.497696	1441371.374702	535.0056644306238	2053652.6807709765	60.491822704122264	232201.64218869232	26.24328	100736.470485
1400000US06037534403	-2017702.4690476304	1448140.566918783	4.69999980927	14.3	0.0	94.16815742397138	0.0	15.9	22.9	5.2	44318.0	23.603046	36.588903	50.609804168559315	4.200106565617722	1.861667	337.5235578	1046039.7926279999	523.2213129	1621547.003154	723.7201996103983	2242925.3011422115	60.06152388833343	186140.32277504622	26.6218381	82505.358106
1400000US11001010100	1618887.2194731175	1926110.2624447527	3.0	18.0	13.049853372434017	12.719941348973606	17.375366568914956	12.9	6.3	3.8	94861.0	71.27384	40.909985	60.110956	25.16589459388831	1.026931	1282.9291200000002	6761107.73624	736.37973	3880762.087085	1081.997208	5702185.397116	452.9861026899896	2387261.927070839	18.484758	97415.701591
1400000US06059099222	-2003139.7564534757	1418210.5805932758	5.90000009537	25.2	0.411522633744856	16.647961092405534	62.49532360643472	16.4	3.0	3.1	64391.0	34.628364999999995	35.185279	66.00217382877271	8.873247	3.14852	872.6347979999998	2229755.050715	886.6690308	2265615.3000890003	1663.2547804850724	4249945.9750085035	223.60582439999996	571357.247577	79.342704	202736.35132
1400000US06059099239	-2005354.8123274231	1408296.4006674497	5.30000019073	28.7	0.1830543933054393	6.877615062761507	16.18723849372385	7.9	4.3	3.0	121771.0	86.182881	59.087277	76.71042195563506	13.209967258786609	3.71545	2473.4486847	10494575.602250999	1695.8048499	7195116.807567	2201.589110126726	9341104.791959636	379.12606032717565	1608590.923069704	106.633415	452434.06195
1400000US26161403400	999150.2914601638	2207401.221333668	4.19999980927	24.9	1.6971279373368149	2.5783289817232378	7.147519582245431	3.1	1.0	2.1	95518.0	28.195755000000002	9.788414	27.348326	6.80120700766682	0.659787	702.0742995	2693202.1260900004	243.73150859999998	934969.728452	680.9733173999999	2612257.402868	169.3500544909038	649637.6909583193	16.4286963	63021.534666
1400000US37135010703	1505054.2737116043	1562930.3203411964	3.0	12.0	15.31592249368155	7.396798652064026	14.237573715248525	28.2	14.0	2.9	37154.0	12.2986	17.521095	25.058218119331805	5.881710652627636	1.334865	147.5832	456942.1844	210.25313999999997	650978.76363	300.6986174319817	931013.0360056539	70.58052783153164	218529.0775877272	16.01838	49595.57421
1400000US22051027810	570931.7204795319	771499.6230901391	4.40000009537	22.0	69.9790246460409	4.876769795490299	8.835867855270058	4.2	13.6	4.1	60242.0	15.127825999999999	36.103502	29.068303999999998	8.297635000000001	2.45139	332.812172	911330.4938919999	794.2770439999999	2174947.167484	639.5026879999999	1751132.7695679998	182.54797000000002	499866.1276700001	53.93058	147676.63638
1400000US32003004920	-1687030.0719266671	1627524.7835580497	5.40000009537	9.7	11.353944562899787	64.6588486140725	6.09452736318408	22.2	24.8	4.5	48088.0	17.311822	32.90993	20.34488298640943	4.415297010066835	3.130106	167.9246734	832490.896336	319.226321	1582572.71384	197.34536496817145	978344.7330504567	42.828380997648296	212322.80262009398	30.362028199999997	150520.537328
1400000US53077000800	-1866531.5014464012	2865440.936591705	6.40000009537	27.0	0.441696113074205	21.841872791519435	1.6342756183745584	12.2	7.6	5.3	71395.0	43.317009999999996	24.677422	31.854609000000004	9.826809167335739	0.83476	1169.55927	3092617.9289499996	666.290394	1761844.54369	860.0744430000001	2274259.809555	265.32384751806495	701585.0405019351	22.53852	59597.6902
1400000US17031431200	694923.1955205112	2114373.7328029103	5.59999990463	25.9	97.1439169139466	0.3338278931750741	0.0	13.4	5.5	8.2	55560.0	33.160095	33.253635	35.100718	7.384830248730564	1.264538	858.8464604999999	1842374.8782	861.2691465	1847571.9606	909.1085962	1950195.8920800001	191.2671034421216	410301.16861947015	32.751534199999995	70257.73127999999
1400000US06059011403	-1994153.9114468775	1431483.9696261378	4.69999980927	14.8	1.7883979561166214	56.2067929065224	8.370904718966035	12.1	9.5	5.1	67604.0	34.394058	40.578661	42.90479292907032	6.3723950561633504	4.443814	509.03205840000004	2325175.897032	600.5641828	2743279.798244	634.9909353502408	2900535.6211768696	94.3114468312176	430799.39537686715	65.7684472	300419.60165599996
1400000US17031300800	682801.4630441181	2123729.059924786	6.0	13.1	0.0	98.4090909090909	0.0	37.9	28.2	5.2	30367.0	15.175125	16.788041	25.853547	3.1415043753519054	0.424404	198.79413749999998	460823.020875	219.9233371	509802.441047	338.6814657	785094.661749	41.15370731710996	95398.06336631131	5.5596924	12887.876268
1400000US17031300900	683201.7251897425	2123771.7505497816	5.5	14.7	0.0473596968979398	94.45891546294104	0.0	21.2	28.5	2.1	29098.0	18.778055	19.085223000000003	34.628012739784424	4.634697823881834	0.457516	276.03740849999997	546403.84439	280.5527781	555341.8188540001	509.031787274831	1007605.9147022471	68.13005801106296	134860.4372793136	6.7254852	13312.800567999999
1400000US12081000901	1330103.9581820583	577676.5001543972	8.39999961853	25.4	7.361753124464989	26.33110768703989	1.1128231467214518	11.6	19.6	1.0	56750.0	20.999668	27.940168	32.42486658581062	4.9346686263700015	2.144347	533.3915671999999	1191731.159	709.6802672	1585604.534	823.5916112795896	1840111.1787447527	125.34058310979803	280042.4445464976	54.46641379999999	121691.69225
1400000US36119006801	1837540.317972629	2211848.573890497	5.40000009537	31.5	3.3797975940423908	5.95760931831201	7.313347336261218	3.7	0.5	1.0	190104.0	80.638783	38.480132	63.799994470607466	14.075887181874615	1.695555	2540.1216645	15329755.203432001	1212.1241579999999	7315227.013727999	2009.6998258241351	12128634.148840362	443.3904462290504	2675882.456823092	53.4099825	322331.78771999996
1400000US06073003114	-1945851.7690711385	1286140.703361326	3.90000009537	24.1	18.370883882149048	16.06008087810514	50.31773541305604	12.2	10.0	4.9	99934.0	34.512734	38.429087	46.480154999999996	5.722077	3.167726	831.7568894000001	3448995.5595560004	926.1409967000001	3840372.3802580005	1120.1717355	4644947.809769999	137.9020557	571830.042918	76.34219660000001	316563.530084
1400000US51740211800	1726578.2842800545	1710601.674021385	9.19999980927	22.0	90.22516556291392	1.2450331125827816	1.695364238410596	45.1	14.0	8.5	22979.0	22.116993	35.491566999999996	16.454605	3.1150296834481757	1.149643	486.573846	508226.382147	780.8144739999999	815560.7180929999	362.00131	378110.368295	68.53065303585987	71580.26709595563	25.292146	26417.646496999998
1400000US48167720800	89897.56311394744	710836.7340812547	6.80000019073	28.7	20.37902388369678	23.442367601246104	2.907580477673936	9.3	13.7	2.0	84806.0	20.259608999999998	42.681285	50.83448277083017	6.136306481109418	2.550852	581.4507782999999	1718136.400854	1224.9528795	3619629.0557100005	1458.9496555228259	4311069.145863024	176.1119960078403	520395.60743696534	73.20945239999999	216327.55471199998
1400000US26033971100	950442.0055876564	2618314.53590818	10.3999996185	51.0	0.0	0.8519003931847969	0.5242463958060288	9.2	7.7	6.9	46204.0	6.726065	6.683471	9.032260200000001	2.477814	0.543884	343.029315	310771.10726	340.857021	308803.094084	460.6452702000001	417326.5502808001	126.368514	114484.918056	27.738084	25129.616336000003
1400000US48167720900	91226.6911978288	709421.1383082753	6.30000019073	21.7	6.514595012565243	30.427218248598493	0.0	15.2	16.4	4.3	49236.0	15.408612	35.037284	43.13116036421021	5.08455454089037	2.695361	334.36688039999996	758658.420432	760.3090628	1725095.715024	935.9461799033616	2123605.8116922537	110.33483353732102	250343.12737527824	58.4893337	132708.794196
1400000US31153010306	3242.5598213643125	2012978.4640787672	1.29999995232	2.2	11.1198738170347	11.987381703470032	0.7886435331230284	7.0	5.6	1.6	61500.0	25.653189	40.395419	29.491823000000004	5.280220355957796	3.538872	56.437015800000005	1577671.1235	88.8699218	2484318.2685	64.88201060000002	1813747.1145000001	11.61648478310715	324733.55189140444	7.785518400000001	217640.628
1400000US17031827802	694869.2387470873	2097001.5143767216	5.30000019073	21.4	84.74903474903475	6.563706563706563	0.0	7.7	4.1	4.6	73409.0	44.842436	42.814496	29.54511521370963	5.459704924532027	2.108307	959.6281303999999	3291838.3843239998	916.2302143999999	3142969.3368639997	632.265465573386	2168877.3627232104	116.83768538498538	400791.4788049716	45.1177698	154768.708563
1400000US53011041322	-2043960.753651842	2801446.13024475	5.5	17.8	2.5783828382838285	19.533828382838283	2.764026402640264	12.0	8.6	3.2	49575.0	36.234723	54.788622	46.090588167618264	7.225224605003736	3.079575	644.9780694000001	1796336.3927250002	975.2374715999999	2716145.93565	820.4124693836052	2284940.9084096756	128.6089979690665	358190.5097930602	54.816435000000006	152669.930625
1400000US08005085000	-747962.1324016323	1877138.444713024	3.0	16.2	2.586206896551724	8.093869731800767	18.199233716475096	6.7	5.6	3.7	95385.0	45.023675999999995	39.406655	44.404196000000006	6.279428239777685	1.452155	729.3835511999998	4294583.335259999	638.3878109999999	3758803.787175	719.3479752000001	4235494.23546	101.7267374843985	598963.2626511945	23.524911	138513.80467500002
1400000US42003462600	1332457.8805961143	2051990.2740992235	7.30000019073	16.0	23.1892697466468	0.0	0.5067064083457526	22.7	4.9	7.1	38013.0	30.465563	34.957423	35.391383999999995	11.202780861558356	0.742733	487.449008	1158087.446319	559.318768	1328836.5204989999	566.2621439999999	1345332.6799919999	179.2444937849337	425851.3088904178	11.883728	28233.509529
1400000US51770002300	1398390.0399209603	1703530.9403476515	6.5	26.7	57.71330077563918	5.271473714449871	0.5458201666187876	14.7	9.7	5.4	41681.0	18.540071	30.41708	30.060644000000003	2.572868261842476	0.958627	495.0198957	772768.699351	812.136036	1267814.31148	802.6191948000001	1252957.7025640002	68.69558259119411	107239.72202185624	25.5953409	39956.531987
1400000US42003515401	1348354.7786642269	2049203.0147799305	4.5	26.2	3.52622061482821	5.018083182640145	1.943942133815552	4.2	6.2	2.4	69118.0	25.546916	21.599206000000002	26.054351	7.960776	0.192132	669.3291992	1765751.740088	565.8991972	1492893.9203080002	682.6239962	1800824.6324180001	208.5723312	550232.915568	5.0338584	13279.779575999999
1400000US54109003200	1275613.1063490978	1709269.2926765117	10.5	42.2	1.1406844106463878	0.0760456273764258	0.0	30.5	5.9	3.8	35217.0	4.497109	28.687497999999998	15.735925	0.7187009999999999	1.940771	189.7779998	158374.687653	1210.6124156	1010287.6170659999	664.0560350000001	554172.070725	30.329182199999998	25310.493116999998	81.9005362	68348.132307
1400000US24031701422	1622266.106904073	1947407.3759483	2.29999995232	6.7	78.32596121129636	10.13950323239197	4.865600544402858	12.1	15.3	11.4	52731.0	33.470932	40.232915000000006	34.353247	4.456905000000001	0.671925	224.25524439999998	1764955.715292	269.5605305	2121521.840865	230.16675490000003	1811481.067557	29.861263500000007	235017.05755500004	4.5018975	35431.277175
1400000US37097060100	1349284.5114863368	1523304.1184084516	7.19999980927	24.3	28.31672784478238	11.239293829750045	0.0	8.9	8.4	3.6	39750.0	14.970398000000001	36.675684000000004	37.08265112419695	3.524847435661763	2.273773	363.7806714	595073.3205	891.2191212000001	1457858.4390000002	901.1084223179859	1474035.3821868286	85.65379268658084	140112.68556755508	55.252683899999994	90382.47674999999
1400000US42129801701	1364377.6534157374	2065772.812314418	6.09999990463	24.9	0.0	2.808046940486169	2.095557418273261	12.7	3.8	2.5	70943.0	15.315113	19.352051000000003	22.667484856509574	4.948138809330729	0.515922	381.3463137	1086500.061559	481.86606990000007	1372892.5540930002	564.4203729270884	1608099.3781753588	123.20865635233514	351035.81155034987	12.8464578	36601.054446
1400000US06071003506	-1940504.0278399296	1448623.2402397802	4.19999980927	14.1	14.616079494128275	69.97289972899729	2.9629629629629632	16.1	12.6	2.5	72833.0	18.585597	30.591351	28.941885207939038	2.631640534349504	2.77501	262.0569177	1353644.786301	431.3380491	2228059.867383	408.0805814319404	2107924.325349824	37.10613153432801	191670.27503827744	39.127641	202112.30333
1400000US53021020700	-1730141.7002008222	2820641.7239183146	6.0	21.7	1.4803849000740192	29.829755736491485	1.1102886750555143	15.7	21.2	6.4	69186.0	48.363580999999996	37.324219	29.054788	3.3626770395262597	0.874736	1049.4897076999998	3346082.715066	809.9355522999999	2582313.415734	630.4888996	2010184.5625679998	72.97009175771983	232650.1736566638	18.981771199999997	60519.484895999994
1400000US12057010501	1337015.250258431	644998.154683848	6.69999980927	11.9	73.20930232558139	13.968992248062015	0.0	25.8	20.2	5.8	33699.0	15.519675999999999	28.538911	21.77155160120107	4.285081	3.420399	184.68414439999998	522997.56152399996	339.6130409	961732.761789	259.0814640542928	733679.5174088749	50.9924639	144402.944619	40.7027481	115264.025901
1400000US42077005402	1689624.00220594	2135831.436363812	5.30000019073	23.2	0.0	6.52257815515245	0.1929756850636819	3.0	3.4	4.2	107031.0	38.484966	44.77989	70.61191217601049	9.788127890626145	1.938218	892.8512112	4119084.395946	1038.893448	4792836.40659	1638.1963624834434	7557663.572110579	227.08456706252656	1047633.1162616069	44.9666576	207449.410758
1400000US36081060300	1834999.9928728824	2181295.574597359	5.59999990463	14.4	0.0	35.94272076372315	3.866348448687351	9.6	7.9	3.1	89375.0	35.330129	30.306638	55.851856999999995	13.639831587340558	2.679398	508.7538576	3157630.279375	436.4155872	2708655.7712499998	804.2667408	4991759.719374999	196.41357485770402	1219059.9481185623	38.5833312	239471.19625
1400000US53033006400	-1965331.087038289	3010919.2773969374	3.40000009537	16.5	1.6581973789783364	3.2896496389408934	6.178122492645093	6.0	0.2	3.5	166125.0	34.09929	11.281428000000002	28.035436999999998	9.221060202116574	0.551521	562.6382850000001	5664744.5512500005	186.14356200000003	1874127.2265000003	462.58471049999997	4657386.971624999	152.14749333492347	1531848.6260766159	9.100096500000001	91621.42612500001
1400000US18027954400	759463.6009110629	1781240.5205871554	7.09999990463	23.0	2.1060842433697347	0.0	0.0	7.3	15.8	0.6	59167.0	24.247918	57.157806	46.927364999999995	6.891573792817333	0.807156	557.7021139999999	1434676.564306	1314.629538	3381855.907602	1079.329395	2776551.4049549997	158.50619723479866	407753.7465996231	18.564588	47756.999052
1400000US41039003800	-2133930.171202969	2645484.2013145178	2.20000004768	2.9	0.1455441110613524	11.419614867890733	10.535154500671744	71.2	8.2	9.4	13262.0	39.894376	27.389878	41.1658511164826	10.232447121556918	1.248518	115.6936904	529079.214512	79.4306462	363244.562036	119.38096823779954	545941.5175067922	29.67409665251506	135702.71372608785	3.6207021999999998	16557.845716
1400000US18089042505	715435.3634187038	2083074.679173556	6.0	26.5	37.33952472002185	17.85031412182464	3.714832013111172	13.1	6.9	5.5	60877.0	21.531868	35.738682	28.5085431312292	4.553789317695447	2.333328	570.594502	1310795.5282359999	947.075073	2175663.744114	755.4763929775738	1735514.58019984	120.67541691892934	277221.0322933457	61.833192	142046.008656
1400000US12101031014	1305017.1781536625	672325.6240875722	9.80000019073	17.9	4.139433551198257	22.22222222222222	4.139433551198257	12.0	23.1	5.0	38990.0	39.787795	49.819372	34.15638269496292	5.321176591804707	3.583079	712.2015305	1551326.12705	891.7667587999999	1942457.31428	611.3992502398363	1331757.3612766042	95.24906099330424	207472.6753144655	64.13711409999999	139704.25021
1400000US06037115202	-2041115.2189483813	1484285.8921004094	3.40000009537	17.0	7.283603096410979	40.02463054187192	14.919071076706544	16.8	8.8	1.2	65125.0	35.846426	46.775724	55.82375922991217	5.3983531894648955	3.914452	609.389242	2334498.4932500003	795.1873079999999	3046269.0255	949.0039069085069	3635522.31984803	91.77200422090323	351567.7514639013	66.545684	254928.68649999998
1400000US06037575202	-2020037.0926296224	1427752.167520524	4.80000019073	12.9	7.952095808383233	66.41916167664671	23.04191616766467	22.3	11.8	10.4	37750.0	31.901109	27.262294	40.049569	6.968680617473892	3.12086	411.52430610000005	1204266.86475	351.6835926	1029151.5985000001	516.6394401	1511871.22975	89.8959799654132	263067.6933096394	40.259094	117812.465
1400000US48049950100	-282029.2969924674	993508.534875397	8.30000019073	34.6	0.0	6.377799415774099	0.0	5.9	13.6	1.7	43922.0	18.929968	57.47131	63.683868000000004	6.386805739599935	1.148002	654.9768928	831442.0544959999	1988.5073260000001	2524254.87782	2203.4618328	2797122.850296	220.98347859015774	280521.28169470833	39.7208692	50422.543844
1400000US12021010109	1424230.7517104398	462352.1744402901	8.0	35.6	0.2370791844476055	11.19013750592698	2.750118539592224	5.4	8.2	1.6	69904.0	28.701124	20.476482	33.88188342527074	5.686274533027821	1.959118	1021.7600144	2006323.372096	728.9627592	1431387.9977280002	1206.1950499396385	2368479.178960126	202.43137337579043	397493.3349567768	69.7446008	136950.184672
1400000US12021010506	1432219.1203590925	453009.6548806448	8.89999961853	41.1	1.389854065323141	33.339124391938846	1.4593467685892982	17.9	19.6	0.9	53063.0	33.493417	28.29121	36.595677816107916	5.303666680840614	1.653468	1376.5794387	1777261.186271	1162.7687310000001	1501216.47623	1504.0823582420353	1941876.4519561343	217.98070058254925	281428.4650854455	67.9575348	87737.972484
1400000US12085001302	1569563.7761304905	585506.9731165301	9.80000019073	55.6	4.439936894297949	4.755465404552626	1.0818120351588911	8.8	9.5	1.3	70313.0	41.79639	22.567169	41.512569012122086	5.984326490818112	1.754184	2323.879284	2938829.5700700004	1254.7345964	1586765.353897	2308.098837073988	2918873.2649493404	332.72855288948705	420775.9485488939	97.5326304	123341.939592
1400000US20111000400	-16026.13288005745	1708940.066702118	4.5	7.4	1.873601789709172	19.96644295302013	6.459731543624161	42.3	7.0	5.9	31199.0	27.240074	46.670458	32.796803000000004	9.147350236222964	1.0511	201.5765476	849863.068726	345.3613892	1456071.619142	242.69634220000003	1023227.4567970001	67.69039174804993	285388.1800199203	7.77814	32793.268899999995
1400000US39155931900	1272894.6068601091	2118603.3540508654	9.5	30.3	26.046854823833243	0.590296993174691	4.316546762589928	19.3	6.3	2.3	35471.0	15.941239999999999	37.594865	28.976679999999998	5.072174508918679	1.471189	483.019572	565451.72404	1139.1244095	1333527.456415	877.9934039999999	1027831.8162799999	153.68688762023598	179915.10200585448	44.577026700000005	52184.545019000005
1400000US39095002402	1023427.5050281292	2139612.34534591	11.1999998093	19.7	88.94915254237287	0.8813559322033898	0.0	50.9	19.8	11.7	18309.0	14.272132000000001	15.744529	12.54614	3.7499510000000003	0.64308	281.16100040000003	261308.464788	310.1672213	288266.581461	247.15895799999998	229707.27726	73.8740347	68657.852859	12.668676	11774.15172
1400000US33015003601	1984330.8532331835	2466847.302555968	4.69999980927	19.8	0.0	2.1314920444311016	0.0	8.8	8.2	3.2	83681.0	36.97869	27.224139	45.103351	6.100175352382989	1.740031	732.1780620000001	3094413.75789	539.0379522000001	2278143.175659	893.0463498000001	3774293.515031	120.78347197718318	510468.77366276085	34.4526138	145607.53411100002
1400000US48001950902	45581.287340239694	968327.6012204305	8.5	28.7	13.285936458564764	11.752943790268828	0.0	6.9	6.2	1.8	39421.0	19.609869	66.497875	57.451571	3.817226	4.335181	562.8032403	773040.645849	1908.4890124999997	2621412.730375	1648.8600877	2264798.380391	109.5543862	150478.866146	124.41969470000001	170897.17020100003
1400000US51019030501	1440581.7444669085	1693909.0372904665	7.30000019073	27.5	7.954052882531426	3.5543996532293023	0.0	16.4	11.7	1.6	52329.0	16.352073	43.731646000000005	39.22959199605269	2.3934005959289464	1.887517	449.6820075	855687.628017	1202.6202650000002	2288433.303534	1078.813779891449	2052845.3195614412	65.81851638804602	125244.25978436583	51.9067175	98771.87709299999
1400000US37183053723	1543176.8386016174	1567837.9660172127	6.69999980927	41.8	8.938547486033519	9.761834754483974	3.910614525139665	6.2	10.5	2.5	71065.0	36.114515	28.932734	38.67816381956323	7.204454968545537	1.560172	1509.5867269999999	2566478.0084749996	1209.3882812	2056104.74171	1616.747247657743	2748663.711837261	301.14621768520345	511984.5923396886	65.21518959999999	110873.62318
1400000US24043000400	1544880.7884540008	1996414.8316755337	9.0	22.2	38.46572361262241	3.6996735582154514	0.0	38.9	9.4	5.9	20727.0	29.40893	30.796729	27.1404	9.661698375809516	1.919842	652.878246	609558.89211	683.6873837999999	638323.801983	602.51688	562539.0708	214.48970394297126	200258.02223540386	42.620492399999996	39792.565134000004
1400000US28049010600	508373.5205516107	1045592.4397405616	7.09999990463	26.7	69.16502301117686	1.9066403681788295	0.0	21.5	8.9	3.0	38304.0	9.055475	36.605269	27.818824999999997	1.606479	1.108713	241.78118249999997	346860.9144	977.3606823	1402128.223776	742.7626274999999	1065572.2728	42.892989299999996	61534.571616	29.6026371	42468.142752
1400000US06069000600	-2215500.732003071	1829284.911196891	4.30000019073	16.6	0.5333623598563186	57.48340045716773	4.4301730706433	5.9	7.7	2.2	91935.0	40.232018	47.844581000000005	43.560418000000006	5.795326402412575	3.281038	667.8514988	3698730.57483	794.2200446000002	4398591.554235	723.1029388000002	4004727.0288300007	96.20241828004875	532793.3328058	54.46523080000001	301642.22853
1400000US04019003101	-1391724.0406029995	1127751.1342694692	6.09999990463	19.6	10.029498525073748	31.26843657817109	1.0324483775811208	35.1	12.2	5.8	27243.0	18.391996	29.925990000000002	24.65077024907694	5.364570072380963	2.740199	360.4831216	501053.147028	586.5494040000001	815273.74557	483.15509688190804	671560.933895603	105.14557341866688	146146.98248187458	53.70790040000001	74651.241357
1400000US51013100600	1612615.01953894	1923793.6619994824	4.09999990463	20.1	3.893856359965388	14.392846841649842	5.249495240842227	6.9	4.1	1.0	140982.0	35.504229	19.670035000000002	28.307506274850176	8.52253135211382	0.43532	713.6350029000001	5005457.212878	395.36770350000006	2773120.8743700003	568.9808761244885	3990848.8496409277	171.3028801774878	1201523.5150837104	8.749932000000001	61372.28424
1400000US27119020500	-52021.232538370416	2742906.850144556	6.0	26.9	0.2508960573476702	4.731182795698925	0.1433691756272401	7.4	3.3	1.2	75391.0	22.977235	32.252763	34.82353357053017	7.605998529743794	1.216546	618.0876215	1732276.723885	867.5993247	2431568.055333	936.7530530472615	2625381.0194158396	204.60136045010805	573423.8351559144	32.72508739999999	91716.619486
1400000US04019004068	-1386391.734865185	1125686.7155920742	9.19999980927	43.3	1.254325259515571	27.44377162629758	1.2975778546712802	28.7	10.2	1.3	50137.0	21.393984	29.066795	28.391563712587047	4.9908512130691	2.712286	926.3595071999999	1072630.175808	1258.5922234999998	1457321.900915	1229.3547087550191	1423467.8298579769	216.10385752589204	250226.30726964548	117.4419838	135985.88318200002
1400000US39133600200	1220901.049636305	2128774.5605850546	6.69999980927	27.6	1.89343163538874	2.530160857908847	0.0	8.8	8.2	3.5	57068.0	21.810304	32.63794	30.764233436019953	4.352286494220216	0.895488	601.9643904	1244670.4286719998	900.8071440000001	1862581.95992	849.0928428341507	1755653.2737267867	120.12310724047798	248376.2856521593	24.7154688	51103.709184
1400000US12057013312	1352497.5018980054	638182.0902195749	6.0	24.2	15.40779429489755	22.74005624748895	8.537565287263961	7.3	10.2	3.3	55340.0	23.210631	44.99407	39.09428835273545	5.600050184723115	3.85516	561.6972701999999	1284476.31954	1088.8564939999999	2489971.8338	946.0817781361978	2163477.9174403795	135.52121447029938	309906.7772225772	93.294872	213344.5544
1400000US39085200300	1197381.0156256368	2162162.958830028	7.90000009537	24.0	0.0	0.6531881804043546	1.244167962674961	8.3	3.9	2.6	61382.0	27.745507999999997	28.723963	31.11823639740479	6.272507042485551	1.884843	665.8921919999999	1703074.7720559998	689.3751120000001	1763134.2968660002	746.837673537715	1910099.586545501	150.54016901965323	385019.0272818481	45.236232	115695.433026
1400000US26065004302	937296.6954677448	2249174.539561916	2.40000009537	2.2	8.102918586789555	3.8018433179723514	31.18279569892473	75.8	7.0	7.1	12378.0	30.703300999999996	27.88004	37.552598284946825	17.64218576792524	3.377865	67.54726219999999	380045.45977799996	61.336088000000004	345099.13512	82.61571622688302	464826.0615710718	38.812808689435535	218374.97543537864	7.431303000000001	41811.21297
1400000US48201331100	61044.542021319954	733518.5223131357	8.60000038147	15.7	56.903376018626304	40.023282887078	0.0	36.7	24.1	6.5	26903.0	16.809632	27.124122	21.920994315548768	5.881876999999999	0.932369	263.9112224	452229.52969600004	425.8487154	729720.2541659999	344.15961075411565	589740.5100712085	92.34546889999999	158240.136931	14.6381933	25083.523207
1400000US26125130000	1017905.1351260412	2254032.7097492544	6.5	27.0	2.2267799589803694	5.684148842660416	3.2522707295634343	7.7	8.3	1.7	77344.0	39.300822000000004	36.737009	49.53345152704222	9.151522571074615	6.397258	1061.122194	3039682.7767680003	991.8992430000001	2841387.224096	1337.4031912301398	3831115.274907553	247.0911094190146	707815.361737195	172.725966	494789.522752
1400000US48453002412	-168414.19178494206	791943.9455272489	4.40000009537	13.8	4.898621248986212	83.08191403081914	0.843471208434712	14.1	26.5	4.9	60781.0	19.413805	20.110909	23.639658090397347	3.4401878791635165	1.504889	267.910509	1179990.481705	277.5305442	1222361.159929	326.2272816474834	1436842.0583924411	47.47459273245653	209098.0594834377	20.7674682	91468.65830899999
1400000US48201221100	62153.44611038534	754037.9886405428	7.5	15.1	0.7038440714672441	90.4168922577152	0.0	34.9	31.6	1.0	29175.0	12.923469	32.934732	33.856215999999996	3.581812	1.106662	195.1443819	377042.20807500003	497.31445319999995	960870.8060999999	511.22886159999996	987755.1018	54.0853612	104499.36510000001	16.7105962	32286.86385
1400000US49057210600	-1327895.7300311113	2131964.724718144	6.5	21.3	0.3650586701434159	17.340286831812254	1.1734028683181226	9.9	8.9	3.9	62181.0	29.57875	45.800528	29.38749956240363	3.60170884504706	1.830118	630.027375	1839236.25375	975.5512464000001	2847922.631568	625.9537406791974	1827344.11028982	76.71639839950238	223957.85769387122	38.9815134	113798.567358
1400000US39151701300	1216697.4584810575	2069316.7603106743	8.80000019073	17.7	25.712719298245613	1.9462719298245617	0.8223684210526315	31.3	5.6	7.2	32200.0	13.137678	24.89962	16.536516696147213	3.6952500501724335	0.663743	232.53690059999997	423033.2316	440.72327399999995	801767.764	292.69634552180565	532475.8376159403	65.40592588805207	118987.05161555235	11.7482511	21372.5246
1400000US29077004103	236577.0480457029	1567104.7194043703	5.19999980927	23.5	1.9329007317409916	3.562059919922684	6.281927378158221	3.8	4.4	1.0	76661.0	55.587631	86.756829	75.38730654391304	9.963610247185938	0.869901	1306.3093285	4261403.380091	2038.7854814999998	6650865.267969	1771.6017037819565	5779266.306962918	234.14484080886956	763820.3251595212	20.4426735	66687.480561
1400000US29047021004	123570.10082668584	1798613.8752012546	6.59999990463	23.6	3.607918263090677	14.240102171136654	0.4789272030651341	7.9	10.7	2.7	54796.0	33.40054	46.258846999999996	35.526313	5.112901138976941	1.473292	788.252744	1830215.98984	1091.7087892	2534799.7802119995	838.4209868	1946699.847148	120.66446687985581	280166.5308113805	34.769691200000004	80730.508432
1400000US37119005307	1367185.6941479696	1467968.2189864388	5.30000019073	8.8	47.32313575525813	39.48374760994264	3.0592734225621414	31.9	24.0	2.4	30587.0	17.162425000000002	28.88528	26.211141098359814	5.019847924621059	2.172719	151.02934000000005	524947.0934750001	254.19046400000005	883514.0593600001	230.65804166556637	801720.1727755317	44.17466173666533	153542.08847038433	19.1199272	66456.956053
1400000US22051020102	563866.5995385896	788627.3137748799	6.30000019073	33.4	1.6724518775639	3.534237929946355	4.22846323761439	1.0	4.2	0.3	87870.0	42.027296	32.098478	56.144022	11.439825858142482	2.265357	1403.7116864	3692938.49952	1072.0891652	2820493.26186	1875.2103347999998	4933375.21314	382.0901836619589	1005217.4981549799	75.66292379999999	199056.91958999998
1400000US22051020202	562217.9070854321	787670.680396497	4.80000019073	10.3	21.2112595962468	44.04321865226045	6.966164344611885	21.7	32.5	5.9	37813.0	51.818118999999996	23.593849	28.536115000000002	9.395342	1.588089	533.7266257	1959398.533747	243.0166447	892154.212237	293.92198450000006	1079036.1164950002	96.7720226	355266.067046	16.357316700000002	60050.409357000004
1400000US06071003404	-1943455.5254789572	1446879.5973572254	4.30000019073	8.8	9.31268151016457	80.67763794772506	1.8586640851887704	19.8	12.2	10.0	54871.0	18.324757	33.995933	36.38346298728827	3.747670506994228	5.221408	161.25786160000004	1005497.7413470001	299.16421040000006	1865390.8396430002	320.17447428813676	1996396.9975754947	32.97950046154921	205638.4283892803	45.94839040000001	286503.87836800003
1400000US48029181100	-247181.5711160948	720223.8343394455	7.0	27.8	1.8084604497562509	47.47601824186193	3.428211983016197	11.6	13.0	1.4	64930.0	21.287688000000003	33.291633	45.77120101563104	7.523613689158969	1.450239	591.7977264000001	1382209.58184	925.5073974	2161625.7306899996	1272.439388234543	2971924.0819449234	209.15646055861936	488508.23683709186	40.316644200000006	94164.01827
1400000US48113013620	-75784.78471051848	1099344.3494104124	4.09999990463	26.6	26.963829009864813	11.801242236024844	8.914870295944464	3.5	5.1	1.0	71328.0	27.737329000000003	37.270868	44.75698291036912	8.528423585528284	1.372503	737.8129514000001	1978448.2029120002	991.4050888	2658456.472704	1190.5357454158186	3192426.077030808	226.85606737505236	608315.3975085614	36.5085798	97897.893984
1400000US36061002700	1826885.4515780937	2179226.5132659683	7.80000019073	41.0	0.0	1.7897091722595078	75.46607009694259	19.0	11.1	4.6	62083.0	67.38972600000001	29.864793	86.209226	14.819425191735476	1.690642	2762.9787660000006	4183756.3592580007	1224.4565129999999	1854095.943819	3534.578266	5352127.377758	607.5964328611545	920034.3741785135	69.316322	104960.127286
1400000US06029003000	-2053780.9448494131	1613856.0508207236	6.59999990463	11.4	3.694385593220338	82.56091101694916	0.8871822033898306	26.2	14.2	6.8	33958.0	19.343225999999998	27.139719999999997	23.644771437074574	2.291573934249489	1.765506	220.51277639999998	656857.268508	309.392808	921610.6117599999	269.55039438265015	802929.1484601784	26.123942850444173	77817.26765924414	20.1267684	59953.052748
1400000US04019003802	-1399339.5754230395	1119659.877423681	6.5	21.7	0.0	93.49821997376804	1.6113921678845793	26.2	18.2	2.5	33777.0	18.827956999999998	25.871576	21.166256037778336	2.055404	1.639139	408.5666668999999	635951.9035889999	561.4131992	873864.2225520001	459.30775601978985	714932.6301880388	44.602266799999995	69425.38090799999	35.5693163	55365.198003
1400000US28049003300	539524.8353419671	1039482.3498305532	5.40000009537	9.9	95.60420909708078	0.0	0.0	27.8	12.8	10.0	37067.0	6.428122	20.572696	12.210514	2.238687	0.724454	63.6384078	238271.198174	203.6696904	762568.122632	120.8840886	452607.122438	22.1630013	82981.41102900001	7.1720946	26853.336418000003
1400000US36081073100	1839369.5278982343	2181989.756590847	5.0	25.1	0.0	4.777704047777041	30.45786330457863	3.0	3.5	2.5	95536.0	57.84961799999999	38.631701	66.04497999940192	13.644211582264926	5.113145	1452.0254117999998	5526721.105248	969.6556951	3690718.186736	1657.7289979849882	6309673.209222862	342.46971071484967	1303513.397723262	128.3399395	488489.42072000005
1400000US36081076902	1840267.9411368663	2182671.7368607074	4.19999980927	21.8	0.2529510961214165	25.88532883642496	29.679595278246207	7.2	3.0	3.9	65000.0	38.074035	33.924573	57.6203402	11.168818153742656	2.270406	830.0139630000001	2474812.275	739.5556914000001	2205097.245	1256.12341636	3745322.113	243.4802357515899	725973.1799932726	49.4948508	147576.38999999998
1400000US04015951700	-1672739.1210592317	1502842.2451968994	9.5	26.3	0.0	39.759647935003386	0.3046716316858497	26.6	10.8	6.3	26234.0	11.798162000000001	26.173005000000003	15.886508000000001	5.039019	1.885682	310.29166060000006	309512.981908	688.3500315000001	686622.6131700001	417.8151604	416766.650872	132.5261997	132193.624446	49.593436600000004	49468.981588
1400000US18071967600	867990.9458645475	1818076.140792321	6.59999990463	17.6	0.0	12.661674608577265	1.701837985023826	13.1	11.5	2.1	44722.0	18.463364	47.762612999999995	26.683385	4.188805913843781	2.365945	324.9552064	825718.5648079999	840.6219887999999	2136039.5785859996	469.62757600000003	1193334.34397	73.72298408365056	187331.7780789216	41.640632000000004	105809.79229
1400000US06013338101	-2238515.3111978164	1965746.005152214	4.40000009537	18.4	3.1203288490284007	43.89013452914799	9.230194319880418	10.7	8.4	3.2	73250.0	33.384637000000005	36.251317	36.609412336102544	6.686065726185231	1.409478	614.2773208000001	2445424.66025	667.0242327999999	2655408.9702500002	673.6131869842867	2681639.4536195113	123.02360936180824	489754.3144430682	25.934395199999997	103244.2635
1400000US36081102900	1840658.054747335	2190675.7327900203	6.59999990463	34.1	2.056698165647582	16.870483602001112	13.702056698165649	1.9	3.0	0.4	85141.0	81.1513	38.493104	95.14990439472753	16.281505895676244	1.17955	2767.2593300000003	6909302.833300001	1312.6148464	3277341.367664	3244.6117398602087	8101158.0100714965	555.1993510425599	1386223.6934637711	40.222655	100428.06655
1400000US36081133300	1844292.1110768209	2185574.1198028056	6.19999980927	29.1	1.7710472279260778	6.339835728952773	42.81314168377824	8.0	8.6	4.3	97663.0	35.080310000000004	27.047512	57.832488	8.404668	1.226905	1020.8370210000002	3426048.3155300003	787.0825992000001	2641541.164456	1682.9254008	5648094.275544	244.57583879999999	820825.090884	35.7029355	119823.223015
1400000US36081021200	1842462.9676160524	2181570.171546801	6.30000019073	15.7	10.887428101889892	67.78964667214463	4.19063270336894	32.5	18.4	7.4	43889.0	26.60165	33.631421	61.22803471292392	9.486277004092955	0.865856	417.64590499999997	1167519.81685	528.0133097	1476049.4362690002	961.2801449929055	2687237.215515518	148.9345489642594	416343.21143263567	13.5939392	38001.553984
1400000US36081068300	1836891.764147944	2184168.430081184	5.19999980927	33.1	8.41309823677582	36.14609571788413	41.25944584382872	10.5	9.8	2.2	51491.0	106.63950900000002	41.423017	83.341176	17.360834829435714	1.453213	3529.767747900001	5490974.957919001	1371.1018627	2132912.568347	2758.5929256000004	4291320.493416	574.6436328543222	893926.7462024743	48.10135030000001	74827.390583
1400000US48201454200	31967.34569105228	736724.3270392668	4.19999980927	16.8	26.67864361104873	54.30047159218504	3.4358859196047606	4.3	13.1	4.0	74009.0	15.5908	26.225632	28.746151889038376	2.8779222	2.428913	261.92544	1153859.5172	440.59061760000003	1940932.798688	482.93535173584473	2127473.955155841	48.34909296	212992.1440998	40.8057384	179761.422217
1400000US37081010404	1438458.8967448357	1572801.7083210738	5.40000009537	29.6	0.0	0.4394726328405912	2.1973631642029567	1.9	2.0	0.0	181667.0	84.346543	44.36473	61.33959629739146	12.402863098974505	2.424572	2496.6576728	15322983.427181	1313.1960080000001	8059607.40491	1815.6520504027874	11143380.440558214	367.1247477296454	2253190.9306014013	71.7673312	440464.721524
1400000US48201433600	43160.01848899675	732902.3056917735	3.90000009537	5.9	35.39796073656978	54.98402069700198	4.215492314716177	21.9	43.1	8.0	38862.0	21.205935000000004	28.774396	31.962486827984883	4.606458	2.117736	125.11501650000002	824105.0459700001	169.7689364	1118230.577352	188.57867228511083	1242126.1631091486	27.1781022	179016.170796	12.4946424	82299.45643199999
1400000US21111011106	901880.6079268338	1734217.104989712	7.19999980927	24.2	20.633631194151096	5.957216355266721	4.576225291091253	11.4	6.6	3.7	52212.0	22.274127	40.956265	40.241922526359836	8.228469424045736	3.333604	539.0338734	1162976.718924	991.141613	2138408.50818	973.854525137908	2101111.2589462996	199.1289600619068	429624.84556827595	80.67321679999999	174054.132048
1400000US39049005610	1099307.1126431357	1956514.682032185	7.80000019073	12.9	62.71954674220963	0.9065155807365438	1.13314447592068	28.3	11.5	4.8	31575.0	37.874427000000004	25.751884999999998	20.414604	6.564181938663946	0.58163	488.58010830000006	1195885.0325250002	332.1993165	813115.768875	263.3483916	644591.1213	84.6779470087649	207264.0447133141	7.503027	18364.967249999998
1400000US39049006822	1094717.926992281	1970119.734715886	5.19999980927	28.4	0.7056451612903225	7.15725806451613	1.965725806451613	5.0	4.1	0.4	84342.0	20.911135	15.382098000000001	22.112082	6.051536703883324	1.45113	593.8762340000001	1763686.9481700002	436.8515832	1297356.9095160002	627.9831288	1864977.220044	171.86364239028637	510398.7086789273	41.212092	122391.20646
1400000US39049004820	1092353.6012348037	1954950.9808945165	8.69999980927	12.8	21.18768328445748	11.143695014662756	2.346041055718475	30.0	19.7	2.9	36750.0	14.271335999999998	26.084967	14.371908	4.989949	0.841746	182.6731008	524471.5979999999	333.8875776	958622.5372499999	183.9604224	528167.619	63.8713472	183380.62575	10.7743488	30934.1655
1400000US24510020300	1647163.0327079813	1975209.9224706637	2.90000009537	14.1	3.669236905078437	6.992821058229194	8.189311353363466	7.5	1.7	0.9	108026.0	27.536175	21.001545	43.771330999999996	17.822637444597056	1.484116	388.2600675	2974622.84055	296.1217845	2268712.90017	617.1757670999999	4728441.802606	251.2991879688185	1925308.2325900416	20.9260356	160323.115016
1400000US01073003700	839362.7940722677	1199032.319984538	8.10000038147	19.3	89.29364726788094	1.310528653931586	0.4886717014660151	38.1	17.6	5.3	26048.0	28.009275	24.898000999999997	18.575164146962557	3.3618563117959193	0.879314	540.5790075	729585.5952	480.5314193	648543.1300479999	358.50066803637736	483845.87570008065	64.88382681766124	87569.63320966011	16.9707602	22904.371072
1400000US45045001203	1232060.142255952	1400904.2541515927	1.79999995232	6.6	5.578747628083491	5.540796963946868	3.908918406072106	7.7	10.6	2.4	71667.0	11.266173	59.858058	23.73367	2.4536089999999997	0.564669	74.3567418	807412.820391	395.0631828	4289847.442686	156.642222	1700920.92789	16.1938194	175842.79620299998	3.7268153999999996	40468.133223
1400000US26125161200	1038306.4120463522	2236008.666771489	5.09999990463	31.1	73.62466725820764	1.1978704525288375	2.484472049689441	6.0	3.1	4.2	84276.0	22.574900999999997	31.829525	34.229884375718505	6.3905908170320265	1.036182	702.0794211	1902522.3566759997	989.8982275000001	2682465.0489	1064.5494040848455	2884757.7356480528	198.74737440969602	538573.4316961911	32.2252602	87325.274232
1400000US53033005100	-1966421.9464374303	3014669.855242901	3.0	17.8	3.146189313805261	5.017629509085978	6.183889340927584	8.5	3.9	3.1	119625.0	36.911911	15.084511000000001	34.35792444610954	10.156991030318888	0.516265	657.0320158000001	4415587.353375001	268.5042958	1804484.628375	611.5710551407499	4110066.711865854	180.7944403396762	1215030.052001897	9.189517	61758.200625
1400000US55079007000	654420.8911273847	2258864.0639038724	7.59999990463	12.2	79.88953866146848	8.349577647823262	1.42949967511371	32.6	7.9	6.3	19572.0	41.152539	26.887600999999997	18.722324000000004	11.44799972322772	1.277235	502.06097579999994	805437.4933079999	328.0287321999999	526244.126772	228.41235280000004	366433.32532800006	139.66559662337818	224060.25058301294	15.582266999999998	24998.043419999998
1400000US55079003300	645608.5750170805	2261120.65404776	5.30000019073	15.6	66.79195639917309	5.299755685021613	8.588611163315166	16.6	4.6	3.9	44201.0	18.020527	24.747048999999997	20.111733	5.799575	0.673913	281.1202212	796525.313927	386.0539643999999	1093844.3128489999	313.74303480000003	888958.710333	90.47337	256347.014575	10.5130428	29787.628513
1400000US17111871003	602075.2692443684	2166377.839831176	5.09999990463	21.8	2.1125330083282554	15.762746292910826	0.0	7.6	4.6	2.2	72132.0	21.738542000000002	32.514389	37.415874899792406	7.133965136590764	1.344761	473.9002156000001	1568044.5115440001	708.8136802	2345327.907348	815.6660728154745	2698881.888271826	155.52043997767868	514587.173232565	29.315789800000005	97000.30045200001
1400000US55079006100	649860.2564776147	2257765.67060095	5.09999990463	11.8	73.4822934232715	9.190556492411469	4.0472175379426645	28.8	5.8	2.8	37455.0	33.9572	26.366889	21.527336000000002	14.342644	1.177537	400.69496000000004	1271866.926	311.1292902	987571.827495	254.02256480000003	806306.36988	169.24319920000002	537203.73102	13.894936600000001	44104.648335000005
1400000US26017285700	962461.875538384	2353747.541144805	7.0	34.0	0.0	4.388185654008439	0.0	12.0	0.9	2.0	57349.0	56.313853	35.966018	43.045435	10.606406577775932	2.983379	1914.671002	3229543.155697	1222.8446119999999	2062615.1662819998	1463.54479	2468612.651815	360.6178236443817	608266.8108288719	101.43488599999999	171093.802271
1400000US26163526300	1049726.4928775684	2219976.5784039013	6.30000019073	7.1	6.9742198100407045	82.4966078697422	0.0	26.9	17.9	7.1	31379.0	10.838863	12.431867	15.019524	5.4686960000000004	0.899473	76.9559273	340112.682077	88.2662557	390099.55459300004	106.6386204	471297.64359600004	38.8277416	171602.211784	6.3862583	28224.563266999998
1400000US26163526500	1049430.4495395708	2220963.14995638	11.1000003815	20.6	68.25919824272377	30.971993410214164	0.0	46.3	7.9	9.4	21855.0	12.178247	16.467104	13.569938544512194	7.645452049897908	0.769391	250.87188820000003	266155.588185	339.2223424	359888.55792	279.5407340169512	296571.006890314	157.4963122278969	167091.35455051876	15.849454600000001	16815.040305000002
1400000US55079006400	651909.818518801	2258646.49979904	8.19999980927	15.0	96.33663366336631	0.8415841584158417	0.0	45.9	5.3	6.3	22683.0	15.209333	18.118441	12.647186173545615	6.597265	0.86267	228.139995	344993.300439	271.776615	410980.59720300004	189.70779260318423	286876.1239745352	98.95897500000001	149645.761995	12.940050000000001	19567.943610000002
1400000US29127960900	391199.9888074967	1862352.9447582755	7.5	27.7	9.877319911921989	0.0	0.0	20.3	9.2	3.3	34595.0	21.148523	43.045775	25.914361	4.818321663960668	1.499318	585.8140871	731633.1531850001	1192.3679674999998	1489168.586125	717.8277997	896507.318795	133.4675100917105	166689.8379647193	41.531108599999996	51868.90621
1400000US13185011100	1208730.59236463	945061.1131904204	2.70000004768	10.3	24.820659971305595	9.469153515064562	2.9053084648493543	33.8	16.2	6.8	31500.0	34.942656	108.21000400000001	73.64974480404331	9.405841703176925	1.787263	359.9093568	1100693.6639999999	1114.5630412000003	3408615.126	758.5923714816462	2319966.961327364	96.88016954272234	296284.01365007315	18.4088089	56298.7845
1400000US12011080102	1594081.1919860651	467950.0363038885	6.09999990463	27.3	15.868836764001914	25.89755864049785	2.513164193393969	12.8	15.3	4.3	41125.0	44.682086	33.933418	43.29620203052001	7.846536284820542	3.822391	1219.8209477999999	1837550.78675	926.3823114000002	1395511.8152500002	1181.9863154331963	1780556.3085051354	214.21044057560078	322688.8047132448	104.3512743	157195.829875
1400000US12101030410	1301292.1917934986	659590.604889709	15.0	39.8	0.0	10.759816420193776	0.0	19.7	28.7	4.5	28302.0	24.07584	50.541354	31.938784000000002	6.654245380902206	3.836716	958.2184319999999	681394.42368	2011.5458891999997	1430421.400908	1271.1636032	903931.4647680001	264.8389661599078	188328.45277029424	152.7012968	108586.736232
1400000US36081091900	1837498.1353651972	2189126.768395539	7.19999980927	28.2	4.72782068186099	38.02976078357506	36.10849500847617	13.8	17.4	3.2	49650.0	33.598908	30.840085000000002	74.08179115962169	11.531707551661594	1.359437	947.4892056	1668185.7822	869.6903970000001	1531210.22025	2089.1065107013314	3678160.9310752167	325.19415295685695	572549.2799399982	38.3361234	67496.04705
1400000US36081092500	1837645.62768475	2189817.9255045103	4.80000019073	23.3	3.631123919308357	42.3342939481268	35.27377521613833	15.6	10.9	4.9	47419.0	47.37176	37.95142	86.192988	14.273331763890377	1.249568	1103.7620080000002	2246321.4874400003	884.268086	1799618.3849799999	2008.2966204000002	4087185.297972	332.5686300986458	676827.1189119178	29.114934400000003	59253.264992000004
1400000US42095014500	1729314.4428440866	2153154.447740466	5.69999980927	20.3	12.856217616580311	32.57772020725388	0.1619170984455958	10.4	6.7	1.1	57355.0	32.73198	35.445884	36.5201841826795	7.132177607160167	1.439278	664.459194	1877342.7129	719.5514452	2032998.67682	741.3597389083939	2094615.1637975827	144.78320542535138	409066.0466586714	29.2173434	82549.78969
1400000US06095252314	-2228010.4700298365	2000997.082723648	5.30000019073	20.3	12.79317697228145	28.524046434494192	12.816868040748638	5.2	4.6	6.3	83750.0	42.093015	45.334477	37.463404000000004	6.754154972417871	1.86279	854.4882045	3525290.00625	920.2898831	3796762.44875	760.5071012000001	3137560.0850000004	137.1093459400828	565660.4789399967	37.814637	156008.6625
1400000US06037407602	-1993567.6521172856	1449645.5161818287	4.30000019073	18.4	2.404207362885049	80.1152016028049	12.096168294515405	4.8	11.4	5.8	68346.0	24.023656000000003	37.831764	41.1601238505741	3.233602	3.842221	442.0352704	1641920.792976	696.1044575999999	2585649.742344	757.3462788505634	2813129.8246913375	59.49827679999999	221003.762292	70.69686639999999	262600.436466
1400000US06067007432	-2157977.375099639	2033412.9588045604	3.29999995232	10.6	8.890191481047284	14.98632278233685	7.366158655724893	8.3	6.6	2.1	79150.0	49.143814	56.966924000000006	43.97950940336699	8.706328791728629	2.962748	520.9244284	3889732.8781	603.8493944	4508932.034600001	466.1827996756901	3480978.1692764973	92.28708519232346	689105.923865321	31.4051288	234501.5042
1400000US06067007433	-2158370.181082151	2032259.5254087567	3.79999995232	14.9	8.583690987124463	13.807480073574494	14.408338442673209	5.2	7.7	2.3	67829.0	45.426483999999995	54.768010000000004	44.6093468441799	7.851238151719311	3.01611	676.8546115999999	3081232.9832359995	816.043349	3714859.3502900004	664.6792679782806	3025807.387093879	116.98344846061774	532541.6325929691	44.940039	204579.72519
1400000US09009120200	1883412.3573491035	2264467.8130509555	6.09999990463	18.1	8.050576184379002	29.049295774647888	6.498079385403329	15.5	10.4	10.1	44915.0	25.882645	25.593578	25.836331007582615	7.706138705144538	3.629112	468.47587450000003	1162519.000175	463.2437618000001	1149535.55587	467.6375912372454	1160438.8072055732	139.48111056311615	346121.21994156693	65.68692720000001	163001.56548000002
1400000US16069960700	-1601489.2065949007	2747016.138955759	6.59999990463	29.1	0.0	4.498525073746313	0.0	11.3	8.1	2.7	64688.0	26.003918	29.335344	28.24236531701185	9.294082754448658	0.831652	756.7140138	1682141.447584	853.6585104000001	1897644.7326719998	821.8528307250449	1826942.1276268626	270.45780815445596	601215.6252197748	24.2010732	53797.90457599999
1400000US39041011710	1102399.9078432946	1978611.80634034	5.19999980927	36.2	5.954673381721227	0.5925048141016145	0.6813805362168568	1.3	1.5	1.4	116324.0	43.95400699999999	45.709792	41.16360946671535	9.519981538110429	0.55814	1591.1350533999998	5112905.910267998	1654.6944704000002	5317145.8446080005	1490.1226626950959	4788315.707606196	344.6233316795975	1107402.3324391574	20.204668	64925.077359999996
1400000US12127082405	1453104.6908995004	791447.6469648586	8.5	31.3	3.808812546676625	2.364948966890714	0.6721433905899925	11.3	12.1	1.9	49505.0	30.99959	38.815739	35.3004263455038	8.28927046896035	2.840642	970.2871670000001	1534634.70295	1214.9326307000001	1921573.159195	1104.903344614269	1747547.6062341656	259.45416567845893	410360.3345658821	88.9120946	140625.98221
1400000US36051030900	1466693.5644569283	2332118.037893955	6.59999990463	26.6	7.540088706925964	14.227226202661209	0.0	25.1	3.3	2.9	41250.0	14.555147	18.830521	19.409655	3.5109773124852763	0.324012	387.1669102	600399.81375	500.89185860000003	776758.9912500001	516.296823	800648.26875	93.39199651210835	144827.81414001764	8.618719200000001	13365.495
1400000US22071002900	572214.0414476867	784570.4292409488	7.19999980927	21.6	68.00825593395253	2.5799793601651184	1.96078431372549	24.7	6.8	1.8	19892.0	19.143653	20.923575	23.488018	13.023876999999999	0.750829	413.5029048	380805.545476	451.94922	416211.7539	507.34118880000005	467223.654056	281.3157432	259070.961284	16.2179064	14935.490468
1400000US09009154800	1896250.7077918297	2257821.3469719924	5.19999980927	30.2	3.8929926132960673	10.700738670393292	3.6134957077260927	3.4	1.5	3.3	89167.0	30.399187	28.191728	43.306379314243266	10.246763147702058	1.759665	918.0554474	2710604.307229	851.3901856	2513771.8105760003	1307.8526552901467	3861499.9243131294	309.45224706060213	913673.1295911494	53.141883	156904.049055
1400000US36029009402	1390057.1097844725	2345539.622230606	5.80000019073	27.6	2.815642458100559	3.396648044692738	2.3240223463687157	3.0	0.2	0.8	95441.0	24.227898	14.853591	26.12801800856566	7.150241969205048	1.285938	668.6899848	2312334.8130179998	409.9591116	1417641.578631	721.1332970364123	2493684.166755515	197.34667835005934	682426.243782899	35.491888800000005	122731.208658
1400000US23005001500	2040748.8260480985	2574750.023160166	4.40000009537	20.0	2.3132664437012265	3.177257525083612	2.341137123745819	11.5	6.9	2.1	55826.0	28.839323	13.421061000000002	31.356273	8.060946	2.498028	576.78646	1609984.045798	268.42122000000006	749244.1513860001	627.12546	1750495.2964980002	161.21892	450010.371396	49.96056	139454.911128
1400000US50009950100	1897056.3623840865	2672671.698191185	8.60000038147	39.6	3.6813518406759207	1.6898008449004225	0.4828002414001207	15.0	3.7	1.4	44706.0	7.911904	12.991964000000001	25.425150000000002	2.533264717497385	0.523334	313.31139840000003	353709.580224	514.4817744000001	580818.7425840001	1006.8359400000002	1136656.7559	100.31728281289645	113252.1324604381	20.7240264	23396.169803999997
1400000US36103135201	1882890.570878296	2207578.964455812	4.59999990463	23.3	0.5671077504725899	2.2684310018903595	2.8827977315689983	2.6	0.2	1.0	154286.0	103.82121099999999	58.942752999999996	91.79024079789168	13.785415009671253	3.219048	2419.0342163	16018159.360345999	1373.3661448999999	9094041.589358	2138.7126105908765	14161949.091743516	321.2001697253402	2126896.540182139	75.0038184	496654.039728
1400000US51770002200	1397680.2545634813	1700355.9420539704	8.69999980927	29.0	22.77531537674736	14.59256733719741	1.0569382884418683	10.4	14.1	2.6	47904.0	14.998027	23.562279999999998	22.500640999999998	1.7755640000000001	1.514622	434.942783	718465.4854080001	683.30612	1128727.4611199999	652.5185889999999	1077870.7064639998	51.491356	85056.61785600001	43.924037999999996	72556.452288
1400000US31055007452	-15595.807040024692	2023066.8163707496	3.40000009537	15.9	0.8598609586534944	3.091840468349799	3.6223929747530175	2.5	1.9	1.6	120298.0	62.751813999999996	50.876232	49.246631989647305	11.60606147133503	2.172131	997.7538426	7548917.720571999	808.9320888000001	6120308.9571360005	783.0214486353922	5924271.335090592	184.53637739422697	1396185.9828786615	34.536882899999995	261303.01503799998
1400000US37119005827	1361183.349071125	1447792.5945972593	3.79999995232	13.8	48.50510024621879	17.446359479423144	4.537460429124165	9.6	11.7	5.4	47553.0	28.717221000000002	37.437213	35.134400483085294	6.6254550000000005	2.861585	396.29764980000004	1365590.010213	516.6335394	1780251.789789	484.8547266665771	1670746.146172155	91.43127900000002	315060.261615	39.489873	136076.951505
1400000US17031071200	687117.4184865786	2132389.85078286	3.0	19.8	8.282208588957054	8.537832310838446	8.1799591002045	10.7	1.8	0.5	114286.0	227.514034	37.234215	87.00217950933667	19.164753102388016	11.977381	4504.777873200001	26001668.889724	737.237457	4255349.49549	1722.6431542848661	9943131.08740405	379.4621114272827	2190262.973059517	237.1521438	1368846.9649659998
1400000US36059412700	1858551.6605340804	2181437.1078332923	4.40000009537	22.4	3.851815505397448	3.851815505397448	2.747791952894995	1.8	0.3	3.4	182917.0	60.687940999999995	37.912992	64.728909	13.08105761872437	1.273283	1359.4098783999998	11100856.103897	849.2510208	6934930.757664001	1449.9275616	11840017.847553	293.0156906594259	2392747.8164442056	28.521539199999996	232905.106511
1400000US17163501400	511850.0274931175	1745528.9042792467	7.59999990463	27.4	96.83109118086696	0.0	1.5246636771300448	17.2	11.2	26.7	42649.0	6.943563999999999	12.21115	8.142692400000001	2.903008	0.381428	190.25365359999998	296136.06103599997	334.58551	520793.33635	223.10977176000003	347277.6881676001	79.5424192	123810.388192	10.451127199999998	16267.522772
1400000US22051020700	552422.1326416918	784014.6975948781	9.0	19.8	58.36985100788782	10.254163014899213	0.0	16.2	28.7	7.1	29079.0	26.393802	36.463896	36.648983	7.3085564	1.69236	522.5972796000001	767505.3683580001	721.9851408	1060333.631784	725.6498634000001	1065715.776657	144.70941672	212525.51155559998	33.508728000000005	49212.13644
1400000US18097352300	839077.770669585	1909141.777491453	9.0	25.6	76.3302752293578	7.614678899082569	0.0	41.4	14.7	9.9	26250.0	63.688015	24.535456	20.211433000000003	7.8952599777139305	0.928476	1630.413184	1671810.39375	628.1076736	644055.72	517.4126848000001	530550.1162500001	202.11865542947663	207250.57441499067	23.7689856	24372.495
1400000US51760061000	1614059.978692227	1767562.5762923504	3.79999995232	9.0	49.661617789236224	2.2881082823074443	1.1279407025459234	12.0	8.1	1.3	45000.0	31.622954	42.665596	43.190271	10.44221988804558	2.38627	284.606586	1423032.93	383.990364	1919951.82	388.712439	1943562.195	93.97997899241022	469899.89496205107	21.47643	107382.15000000001
1400000US12011042700	1590496.5290621757	472656.7753112231	6.40000009537	20.0	25.728339008702232	28.35792659856224	3.083617101778282	23.2	17.7	3.4	46275.0	37.318371	28.812898999999998	34.360423191191146	7.977311041235137	2.201824	746.36742	1726907.618025	576.25798	1333316.901225	687.208463823823	1590028.5831723702	159.54622082470274	369150.068433156	44.03648	101889.40559999998
1400000US48363000400	-198230.6477762994	1080933.632825761	7.80000019073	31.6	0.0	5.186797243380486	0.0	12.6	23.5	3.1	64068.0	24.646933999999998	75.474971	76.62486044942574	5.985181781660267	4.383786	778.8431144	1579079.767512	2385.0090836	4835530.442028	2421.3455902018536	4909201.559273808	189.13174430046445	383458.62638741	138.5276376	280860.401448
1400000US36081052800	1846947.455846572	2181849.099366292	5.19999980927	21.5	79.9163179916318	7.740585774058577	1.3249651324965133	3.7	2.8	2.6	83250.0	46.635425999999995	49.858688	82.175189	15.585019600413766	1.013146	1002.6616589999999	3882399.2145	1071.961792	4150735.776	1766.7665635	6841084.484250001	335.077921408896	1297452.881734446	21.782639000000003	84344.4045
1400000US36081052400	1846500.071896968	2182570.319878762	5.5	17.3	86.97183098591549	9.959758551307846	2.062374245472837	10.3	6.1	1.9	91172.0	32.31213700000001	31.200097	60.70235	8.27252706371543	0.673978	558.9999701000002	2945962.1545640007	539.7616781	2844575.243684	1050.1506550000001	5534354.654200001	143.11471820227695	754222.8374530631	11.6598194	61447.922216
1400000US36081053601	1847669.898614203	2183476.059339981	5.5	17.0	71.93901858027633	16.15054787994283	4.478323010957599	4.1	11.2	11.8	101136.0	25.491033	29.481718	42.105269	6.970380363651653	0.807705	433.34756100000004	2578061.1134880004	501.189206	2981663.0316480002	715.789573	4258358.485584	118.49646618207811	704956.3884582736	13.730985	81688.05288
1400000US36119002800	1835200.3542245023	2202881.079106226	5.19999980927	24.6	88.74887488748875	7.200720072007201	2.7902790279027903	14.4	3.2	7.2	51319.0	27.020968	22.652977999999997	45.63896051504868	7.221467	1.397003	664.7158128	1386689.056792	557.2632588	1162528.177982	1122.7184286701977	2342145.8146717832	177.6480882	370598.464973	34.3662738	71692.796957
1400000US36119003100	1835203.3790424864	2203713.186486807	6.69999980927	19.5	91.62609542356378	6.55631288542681	0.0	18.9	8.5	7.5	30855.0	28.31258	23.030872	46.635197	5.082393669171768	1.076409	552.09531	873584.6559	449.10200399999997	710617.55556	909.3863415	1438929.0034349998	99.10667654884948	156817.2566622949	20.9899755	33212.599695
1400000US06059042328	-1981637.357398351	1395463.8221159535	4.69999980927	29.2	0.0791765637371338	9.144893111638956	11.045130641330166	10.7	2.9	3.3	216818.0	72.159052	55.588567	78.81927263111213	11.185128258847813	2.697923	2107.0443184	15645381.336536001	1623.1861563999998	12052601.919806	2301.522760828474	17089437.05333247	326.6057451583561	2425137.1388268652	78.7793516	584958.269014
1400000US36005014702	1831383.4259986551	2194547.308746056	6.30000019073	13.8	40.25758969641215	57.88408463661453	0.0	35.6	5.6	3.9	22237.0	30.584144999999996	26.729505	31.170581	4.843861	0.654734	422.061201	680099.6323649999	368.867169	594384.002685	430.1540178	693140.209697	66.84528180000001	107712.937057	9.035329200000001	14559.319958
1400000US36005018301	1830263.192408685	2193376.901253864	6.69999980927	28.0	30.833333333333336	60.64814814814815	1.5046296296296295	15.4	6.0	5.1	37105.0	29.46758	26.249720999999997	40.015910000000005	8.302302058641512	1.815107	825.0922400000001	1093394.5559	734.9921879999999	973995.8977049999	1120.44548	1484790.34055	232.46445764196233	308056.9178858933	50.822996	67349.545235
1400000US42003090200	1342326.1982521473	2053082.3760026824	5.90000009537	27.4	2.986161689730517	0.8011653313911145	2.2578295702840494	5.7	2.4	2.2	63859.0	22.824727	14.902843	20.993401000000002	10.193403961880046	0.251632	625.3975197999999	1457564.241493	408.3378982	951680.6511370001	575.2191874	1340617.594459	279.29926855551327	650940.5836016978	6.8947168	16068.967888000001
1400000US12111380600	1550132.051385709	611741.0941925329	7.69999980927	20.6	11.771964461994076	50.54294175715695	0.4935834155972359	26.1	26.2	3.9	41461.0	16.572794000000002	24.011432	19.267557	2.923206488023811	2.23577	341.39955640000005	687124.6120340001	494.6354992	995537.982152	396.91167420000005	798852.180777	60.21805365329051	121199.06419995523	46.056862	92697.25997
1400000US17031260700	680843.4373291597	2126808.813028648	8.10000038147	17.4	94.12822049131216	3.3553025763930497	0.0	37.9	9.6	7.3	22222.0	22.872419	25.794809	23.546587	4.1487662	0.507429	397.9800906	508270.89501800004	448.82967659999997	573212.245598	409.7106137999999	523252.256314	72.18853187999999	92193.8824964	8.8292646	11276.087238
1400000US36005019500	1830076.7905907133	2193544.8541499684	6.09999990463	15.2	28.753541076487256	65.43909348441926	0.6515580736543909	35.8	11.4	6.8	27227.0	40.737148	32.272931	55.59664274690811	9.938799222779382	2.914288	619.2046495999999	1109150.3285959999	490.54855119999996	878695.092337	845.0689697530032	1513729.792070067	151.0697481862466	270603.6864386142	44.2971776	79347.319376
1400000US36005019700	1830161.7147199416	2194108.7037284696	5.80000019073	10.2	17.5373627827007	74.34201825155404	6.176431688930036	31.1	13.5	4.4	35100.0	29.318851	28.222174000000003	50.026666	7.065789941857625	0.753482	299.0522802	1029091.6701	287.8661748	990598.3074	510.27199319999994	1755935.9766	72.07105740694777	248009.22695920264	7.685516399999999	26447.2182
1400000US24005491000	1644551.4954836995	1985964.07486709	4.30000019073	26.1	1.163793103448276	1.9827586206896552	0.9913793103448276	0.4	1.4	2.0	167313.0	17.482206	19.823997	25.308811495126996	6.341548713246867	0.781477	456.28557660000007	2925000.3324780003	517.4063217	3316812.410061	660.5599800228147	4234493.177684183	165.51442141574324	1061023.539859473	20.3965497	130751.26130099999
1400000US06059011716	-1989421.8282773143	1430443.0785662194	3.5	24.0	0.2106069308826345	28.068160061267477	38.52192226689642	6.1	3.1	4.7	149583.0	159.60482	75.829383	87.86973157443641	11.447403060619912	10.278285	3830.5156799999995	23874167.79006	1819.9051920000002	11342786.597289002	2108.873557786474	13143818.058098922	274.7376734548779	1712336.8920167084	246.67884	1537456.705155
1400000US06059011718	-1988428.801816256	1432704.1982959537	4.40000009537	24.9	0.0867553499132446	22.75882012724118	13.128976286871024	6.5	3.8	2.0	117969.0	62.571239000000006	60.864429	61.4077276372582	10.228853085042916	8.297803	1558.0238511	7381466.493591	1515.5242821	7180115.824701	1529.052418167729	7244208.221639712	254.69844181756858	1206687.5695894277	206.6152947	978883.522107
1400000US29089960200	281818.2980702966	1786674.213315604	7.90000009537	24.7	1.7988793866116188	1.3565319964612208	0.8552049542907697	9.0	5.7	2.0	54573.0	12.166662	38.129562	22.137737	4.546940066701646	1.67352	300.5165514	663971.245326	941.8001813999999	2080844.587026	546.8021039	1208122.721301	112.30941964753066	248140.16026010894	41.335944	91329.00696
1400000US53061041000	-1948716.2204634	3044256.912466323	5.09999990463	24.0	4.828660436137072	3.796728971962617	6.074766355140187	10.2	6.6	2.4	73764.0	32.322069	32.307231	42.265249965630524	5.141205030872763	2.854171	775.729656	2384205.097716	775.373544	2383110.5874840003	1014.3659991751326	3117653.89846477	123.38892074094632	379235.8478972985	68.500104	210535.069644
1400000US06081605100	-2276933.04653211	1935315.1780012543	3.59999990463	16.5	1.288902860735618	12.70040867651682	23.043068217541656	5.0	7.1	4.7	112984.0	89.62105300000002	45.863007	90.834463	15.315248002010186	1.846816	1478.7473745000002	10125745.052152002	756.7396155	5181785.982888	1498.7686395	10262840.967592	252.70159203316808	1730377.9802591188	30.472464	208660.658944
1400000US33011010900	1973756.05441782	2450291.908181605	5.90000009537	21.6	2.483418170600031	22.89063705074811	1.4345210550670986	3.8	5.8	3.4	70472.0	28.205775999999997	21.623803	28.385418	5.0121128000154815	1.617747	609.2447616	1987717.4462719997	467.0741448	1523872.645016	613.1250288000001	2000377.177296	108.2616364803344	353213.61324269103	34.9433352	114005.866584
1400000US47157022024	541048.356049979	1348504.2027660252	7.09999990463	24.7	94.32223543400713	0.713436385255648	0.0	15.8	12.8	5.9	46168.0	17.763427	36.618571	24.677565725426444	4.138328	1.764093	438.75664689999996	820101.897736	904.4787037000001	1690606.1859280001	609.5358734180331	1139313.8544114882	102.2167016	191058.32710399997	43.5730971	81444.645624
1400000US48085031612	-70638.26328519826	1109052.1113627949	4.5	25.9	5.647894142326932	5.954494110053251	14.006777472970793	1.7	5.8	1.6	114103.0	39.318176	52.448729	46.08477774690814	5.806883875622627	1.166611	1018.3407584	4486321.836128	1358.4220811	5984557.325087	1193.5957436449207	5258411.3952554595	150.39829237862602	662582.8708601686	30.2152249	133113.81493300002
1400000US18067010100	844384.6715433091	1986529.4081898597	6.90000009537	28.3	0.0942211055276381	2.4183417085427137	0.7694723618090452	4.7	8.5	1.2	77361.0	19.115828999999998	79.06927300000001	54.100167	8.150807837841887	0.572174	540.9779606999999	1478819.6472689998	2237.6604259000005	6116878.028553001	1531.0347261	4185243.019287	230.66786181092542	630554.6451432862	16.192524199999998	44263.952814
1400000US31119960600	-113887.70462094816	2116561.6614522957	6.0	21.7	0.1313567273409645	10.714955901670107	3.9031713267029455	14.5	6.9	2.1	53644.0	19.153012	42.571659000000004	33.499949	13.278423211465707	1.541191	415.6203604	1027444.175728	923.8050003000001	2283714.0753960004	726.9488933	1797071.264156	288.14178368880584	712307.7347558663	33.4438447	82675.650004
1400000US17201002200	563328.9281448423	2158529.011026273	8.19999980927	25.5	34.03560830860534	28.783382789317507	0.0	15.6	10.1	6.1	31772.0	21.276394000000003	24.976748	20.959168000000002	4.737339	1.427506	542.5480470000001	675993.5901680001	636.907074	793561.2374560001	534.458784	665914.685696	120.80214450000001	150514.734708	36.401403	45354.720632
1400000US47037018409	805853.0392878589	1485128.0570448963	7.40000009537	38.1	6.539833531510107	4.399524375743162	0.6420927467300832	1.6	4.7	0.6	65887.0	30.151372	40.574755	37.74240959792038	10.658024727763353	1.530227	1148.7672732	1986583.446964	1545.8981655000002	2673348.882685	1437.9858056807664	2486734.14117818	406.0707421277838	702225.275238144	58.3016487	100822.066349
1400000US48055960500	-172543.8136765483	751960.024208399	5.40000009537	14.8	7.998957790515894	53.73892652423137	0.0	30.0	28.4	1.0	54958.0	15.951258	35.7124	34.280697	4.480113506835041	1.385573	236.0786184	876649.2371639999	528.5435200000001	1962682.0792	507.35431560000006	1883998.545726	66.30567990115861	246218.07810864018	20.5064804	76148.320934
1400000US12103021500	1318442.844217494	615890.2056548349	9.39999961853	57.3	10.341003604103133	5.932908233989465	2.217909620182977	12.5	4.5	3.9	46094.0	50.382222000000006	25.061225	43.8843171150796	13.38302376815296	4.139446	2886.9013206000004	2322318.140868	1436.0081925	1155172.10515	2514.571370694061	2022803.713102479	766.8472619151645	616877.0975692425	237.19025580000002	190803.623924
1400000US36103123900	1877529.426455008	2188765.9927196587	4.59999990463	18.1	3.674121405750799	19.70181043663472	5.679801206957757	4.6	1.6	3.5	105298.0	42.737308999999996	43.955025	55.025034	12.602125020460168	2.822107	773.5452928999999	4500153.163082	795.5859525000001	4628376.22245	995.9531154	5794026.030131999	228.09846287032906	1326978.5604044148	51.080136700000004	297162.222886
1400000US37119003108	1361435.0982616502	1450014.2631618886	4.90000009537	9.7	31.780455153949127	36.03748326639893	2.275769745649264	17.0	24.7	3.9	40238.0	20.713827	25.93902	26.043188648032018	5.483421560193868	3.220242	200.92412189999996	833482.970826	251.60849399999998	1043734.2867599999	252.61892988591055	1047925.8248195123	53.18918913388052	220641.91673908086	31.236347399999996	129576.09759599999
1400000US08069001106	-762061.0024438421	1984547.826899832	2.90000009537	16.0	0.7072135785007072	12.770256617498484	0.3839159426146696	13.9	6.7	7.2	62241.0	40.944594	31.944760000000002	34.93044883092096	12.268652155061591	3.295191	655.113504	2548432.4751540003	511.11616000000004	1988273.80716	558.8871812947353	2174106.0656853514	196.29843448098546	763613.1787831885	52.723056	205095.983031
1400000US12031015001	1380024.8181870352	912635.9383220858	6.59999990463	17.2	31.874298540965206	15.095398428731762	2.656191545080434	15.5	17.8	2.9	50634.0	29.530949999999997	48.018026000000006	41.311890863049356	5.104698999999999	2.521733	507.93233999999995	1495270.1223	825.9100472000001	2431344.728484	710.5645228444489	2091786.281959641	87.80082279999998	258471.32916599995	43.37380759999999	127685.42872199998
1400000US01037961100	895932.3775848642	1149113.5774468852	8.0	32.4	5.550737207285343	1.5611448395490026	0.0	7.8	4.5	0.2	45074.0	12.325072	66.074926	39.38316281356307	2.339186798570014	2.037284	399.3323328	555540.295328	2140.8276024	2978261.2145240004	1276.0144751594432	1775156.6806585416	75.78965227366845	105436.50575874481	66.0080016	91828.53901600001
1400000US45019004702	1495116.1597881946	1208201.3896008166	4.59999990463	27.2	1.9592163134746103	5.317872850859656	1.2794882047181129	9.4	12.2	1.1	68375.0	38.049547	22.525827	42.283346065216264	11.357619011416515	1.259429	1034.9476783999999	2601637.776125	612.7024944	1540203.4211249999	1150.1070129738823	2891123.787209162	308.92723711052923	776577.1999056042	34.25646879999999	86113.457875
1400000US29021001200	97440.54532869675	1861941.750649133	7.30000019073	22.9	16.95873374788016	9.66647823629169	0.0	26.6	20.7	3.3	27944.0	27.652488	37.653491	24.415260999999997	8.878719461908174	0.481955	633.2419752	772721.1246720001	862.2649439	1052189.152504	559.1094768999999	682260.053384	203.32267567769716	248106.93664356202	11.0367695	13467.750520000001
1400000US55079014800	652386.2451842664	2255089.751359765	3.5	6.6	25.547785547785544	15.944055944055943	7.972027972027972	57.2	11.9	4.2	19855.0	23.189865	48.405514	43.32009300000001	14.340679	1.011316	153.053109	460434.76957500004	319.47639239999995	961091.48047	285.91261380000003	860120.4465150002	94.6484814	284734.181545	6.6746856	20079.679180000003
1400000US55079186400	653220.7548071753	2254572.5081020026	3.09999990463	3.4	8.226037195994278	10.085836909871244	4.07725321888412	61.5	3.1	2.7	11836.0	26.286468	65.073773	54.921986404059666	12.28647	0.95451	89.37399119999999	311126.635248	221.2508282	770213.177228	186.73475377380285	650056.6310784502	41.773998	145422.65892	3.2453339999999997	11297.58036
1400000US48443950100	-583694.5199269736	812986.6926846196	8.69999980927	43.8	1.1160714285714286	56.69642857142857	0.0	4.7	9.5	0.4	43208.0	6.054257999999999	23.381312	35.38168199904973	2.8010143513667556	0.492476	265.17650039999995	261592.37966399995	1024.1014656	1010259.7288960001	1549.7176715583782	1528771.7158149409	122.68442858986388	121026.22809385478	21.5704488	21278.903008
1400000US18097340111	821917.8427333893	1905926.69772983	3.09999990463	9.9	28.9412373802744	7.584778669427905	3.339373543877816	4.0	4.7	1.9	78750.0	17.004400999999998	42.459798	28.852773379750147	3.6762270000000004	2.670412	168.34356989999998	1339096.5787499999	420.3520002	3343709.0925	285.64245645952644	2272155.903655324	36.3946473	289502.87625000003	26.4370788	210294.94499999998
1400000US12031015926	1381434.5554432322	901036.542184902	5.30000019073	17.1	28.44164919636617	14.185883997204751	6.429070580013977	8.3	8.3	1.3	54848.0	21.587238	33.376907	37.321600999999994	6.209771969655982	2.108252	369.1417698	1184016.829824	570.7451097000001	1830656.595136	638.1993771	2047015.1716479997	106.1871006811173	340593.5729916913	36.0511092	115633.40569599999
1400000US12099007740	1582902.5533908005	499063.2573278091	7.40000009537	39.9	0.8061749571183533	19.39965694682676	1.8010291595197256	6.5	11.9	1.8	69196.0	62.882312999999996	41.497382	67.25783137183319	6.886093177131093	3.242446	2509.0042887	4351204.530348	1655.7455418	2871452.844872	2683.5874717361444	4653972.899605369	274.7551177675306	476490.10348476307	129.3735954	224364.293416
1400000US06037197200	-2017874.1822136375	1462222.6078254587	4.90000009537	21.6	3.274494755691993	53.7477615758506	30.6216423637759	10.7	13.3	0.9	59719.0	30.590725999999997	29.409564	48.827681	4.523539466245198	1.842676	660.7596816	1826847.5659939998	635.2465824000001	1756309.752516	1054.6779096	2915940.281639	97.70845247089629	270141.253384697	39.801801600000005	110042.768044
1400000US06037229100	-2021990.2413542224	1451913.1338974235	4.5	8.7	8.258841818888458	91.15818111154294	0.0	20.8	23.6	3.9	46678.0	19.011743000000003	32.949605999999996	42.177788	4.9285499749134	1.707875	165.40216410000002	887430.1397540001	286.66157219999997	1538021.7088679997	366.94675559999996	1968774.788264	42.878384781746576	230054.8557290077	14.8585125	79720.18925
1400000US48201312200	62876.14485487127	739868.4920330412	9.5	14.5	92.057761732852	4.744713769984528	0.2578648788035069	35.8	23.8	5.1	26293.0	26.361338	35.210595999999995	34.10393903648663	8.414039882458026	2.355313	382.239401	693118.660034	510.5536419999999	925792.2006279998	494.50711602905614	896694.869086343	122.00357829564138	221230.35062946886	34.1520385	61928.244709000006
1400000US48201313600	62150.84904007703	735383.1136416494	9.19999980927	19.4	70.79569892473118	20.903225806451616	1.956989247311828	34.3	21.4	6.6	24448.0	20.901942000000002	25.022446000000002	19.291733375001293	4.181414013342486	1.428919	405.4976748	511010.678016	485.43545240000003	611748.7598080001	374.25962747502507	471644.2975520316	81.11943185884424	102227.2097981971	27.7210286	34934.211712000004
1400000US12031014203	1397390.295250328	905738.6920460452	4.69999980927	35.8	0.8218079775506114	1.2026458208057726	0.5612347163760273	8.2	7.9	0.7	95476.0	38.485046	36.435826999999996	54.211242526787636	10.485243306654759	2.207918	1377.7646467999998	3674398.2518959995	1304.4026065999997	3478747.0186519995	1940.7624824589973	5175872.591487576	375.3717103782403	1001089.0899461698	79.04346439999999	210803.178968
1400000US42091209000	1701586.318813407	2098077.0242515206	5.90000009537	20.8	24.55621301775148	8.949704142011834	0.0	16.6	0.1	3.2	42411.0	21.251897	37.586876	33.158634400000004	6.317280731518807	2.221235	442.0394576	901314.2036669999	781.8070207999999	1594096.998036	689.6995955200001	1406290.8435384003	131.39943921559117	267922.19310444413	46.201688000000004	94204.79758500001
1400000US21059000300	774243.2535585704	1673809.0518959	8.0	18.9	10.39039039039039	1.921921921921922	4.384384384384385	34.6	8.5	5.2	29909.0	28.831139999999998	56.944229	39.061443999999995	6.3150710000000005	1.851305	544.9085459999999	862310.5662599999	1076.2459281	1703144.945161	738.2612915999998	1168288.7285959998	119.3548419	188877.458539	34.989664499999996	55370.681245
1400000US47157003000	545931.2014349145	1359330.185739787	10.3999996185	31.1	43.66148531951641	1.3471502590673576	1.0362694300518136	31.9	13.8	7.7	28714.0	18.090078	26.727473	25.255301826360984	5.866824	0.99655	562.6014258	519438.4996919999	831.2244103	767452.659722	785.4398867998267	725180.7366421293	182.45822640000003	168459.984336	30.992705000000004	28614.936700000002
1400000US42091200104	1756419.0559188286	2096660.431016356	5.59999990463	27.6	0.2961950330371383	0.4556846662109819	7.997265892002734	4.3	3.0	1.3	126316.0	36.881675	37.058799	54.50421354122401	9.47610827531924	1.889372	1017.9342300000001	4658745.6593	1022.8228524000001	4681119.254484	1504.3162937377829	6884754.237673252	261.540588398811	1196984.092905225	52.1466672	238657.913552
1400000US24510250402	1647650.6852192152	1969519.5663941496	5.30000019073	11.8	49.63155613350672	12.245340268747292	0.0	28.2	10.6	8.8	37451.0	24.241298	37.348662	26.893055	5.519914775516763	2.571765	286.0473164	907860.851398	440.7142116	1398744.7405619998	317.338049	1007171.802805	65.1349943510978	206726.32825787828	30.346827	96315.171015
1400000US21111009105	887544.2536530071	1725480.880323073	6.19999980927	21.1	3.692824171212757	11.791859001258915	5.916911456147713	8.9	7.1	4.6	44833.0	14.518920999999999	28.525720999999997	18.641037	5.47483471887379	1.856242	306.3492331	650926.785193	601.8927131	1278893.6495929998	393.3258807	835733.611821	115.51901256823699	245453.26495126865	39.1667062	83220.89758599999
1400000US06095252909	-2216569.356749419	2005633.611279706	4.0	13.6	6.741573033707865	21.751656583117256	3.226735811005474	5.3	4.2	1.7	112335.0	168.206333	71.38776899999999	62.69403548958338	13.667978893572418	2.993059	2287.6061288	18895458.417555	970.8736583999998	8019345.030614999	852.638882658334	7042734.4767223485	185.88451295258488	1535392.4090094576	40.705602400000004	336225.282765
1400000US25015822000	1893803.0314806416	2380435.5889101755	0.699999988079	0.6	2.980132450331126	8.899006622516556	14.155629139072849	2.8	1.5	2.6	69375.0	23.394054999999998	8.13212	23.150022999999997	3.548442399388067	0.272698	14.036432999999999	1622962.5656249998	4.879272	564165.8250000001	13.890013799999998	1606032.8456249998	2.12906543963284	246173.19145754716	0.16361879999999998	18918.423749999998
1400000US48113003901	-69417.41935936113	1076776.3408813167	9.69999980927	12.0	85.84452975047985	11.99616122840691	0.0	43.7	20.2	4.2	21525.0	18.251001000000002	24.603299	20.511150347856425	4.4255081999999994	1.172116	219.01201200000003	392852.79652500007	295.239588	529586.010975	246.1338041742771	441502.51123760955	53.10609839999999	95259.064005	14.065392	25229.796899999998
1400000US21111012410	878474.6222896437	1726559.7720770957	8.60000038147	27.8	14.401373895976446	3.606476938174681	0.0	9.7	3.1	1.8	50308.0	42.285237	62.227288	51.414335859176035	7.765878528707761	3.399727	1175.5295886000001	2127285.702996	1729.9186064	3130530.404704	1429.3185368850939	2586552.408403428	215.89142309807576	390685.81702223	94.5124106	171033.465916
1400000US48201555000	50123.64293191635	776690.0668349166	4.09999990463	17.3	10.1410828409502	27.915109128180397	7.705293621126251	9.3	10.5	3.8	86737.0	26.314823	62.519636	55.53039190046183	8.265265479303928	2.380061	455.24643790000005	2282468.802551	1081.5897028	5422765.667731999	960.6757798779897	4816539.602270357	142.98909279195794	716904.3318783848	41.175055300000004	206439.350957
1400000US09005303100	1865348.3700163944	2300971.310146814	5.5	24.6	0.0	1.4512471655328798	0.0	5.3	0.0	8.5	87308.0	24.479337	16.286282	33.97219	6.6567925902579566	1.177379	602.1916902	2137241.954796	400.64253720000005	1421922.708856	835.715874	2966043.96452	163.75709772034574	581191.2474702416	28.9635234	102794.605732
1400000US06111003010	-2098598.469901476	1497183.927144149	3.70000004768	14.3	2.5418474891506517	75.0464972101674	7.904525728456292	10.3	8.9	5.0	70486.0	33.478395	29.783234	37.11099184834687	4.719581595413438	1.79535	478.74104850000003	2359758.14997	425.9002462	2099301.031724	530.6871834313603	2615805.3714225776	67.49001681441217	332664.42833431164	25.673505000000002	126547.0401
1400000US55133201300	635079.1388486718	2248731.5330795767	4.59999990463	24.1	2.158132234647832	2.8251912889935253	0.824014125956445	2.7	2.5	1.8	74054.0	32.897081	38.521485999999996	46.691400114865225	9.775487854126473	1.507388	792.8196521000001	2436160.436374	928.3678126	2852670.124244	1125.2627427682519	3457684.9441062296	235.589257284448	723913.9775494818	36.3280508	111628.110952
1400000US12057011706	1322704.2752488167	640477.7805757703	4.40000009537	16.3	8.258928571428571	45.18849206349206	6.138392857142857	12.7	22.5	3.6	53130.0	24.60942	38.036304	35.50488709240453	6.449150651217045	4.727304	401.133546	1307498.4846	619.9917552000001	2020868.83152	578.7296596061939	1886374.6512194527	105.12115561483785	342643.3740991616	77.05505520000001	251161.66152000002
1400000US51087200121	1595958.1956917078	1777795.6619925408	3.29999995232	16.8	1.530683892711698	8.229181294761972	21.120629125122875	1.4	4.4	1.2	109761.0	41.467354	46.668267	54.76107402621709	9.126651680856039	1.411396	696.6515472	4551498.242394	784.0268856	5122355.654187	919.9860436404471	6010630.246191613	153.32774823838147	1001750.4151424397	23.711452800000004	154916.236356
1400000US26161402100	1001808.3632274424	2208535.645099125	3.40000009537	12.6	6.369008535784635	5.581089954038083	19.46815495732108	32.6	1.0	2.1	47120.0	31.575233	13.64168	28.574705	6.79881392340452	0.630447	397.8479358	1487824.97896	171.885168	642795.9615999999	360.041283	1346440.0996	85.66505543489694	320360.112070821	7.9436322	29706.66264
1400000US55133201402	641629.6369122951	2249689.416898072	6.59999990463	32.6	1.3905442987683752	2.602304330552245	3.595550258243941	3.4	1.2	2.0	77156.0	50.125997999999996	20.521048	25.846388	7.686288903901799	1.678681	1634.1075348	3867521.501688	668.9861648000001	1583321.979488	842.5922488000001	1994203.912528	250.57301826719865	593043.3066694472	54.72500060000001	129520.31123600001
1400000US08041006501	-750676.7674479624	1787124.478397054	4.40000009537	7.8	11.194222336858395	52.05055455248904	3.4820737683776115	12.3	17.9	7.8	53955.0	77.74839	32.747496	28.08552544417341	5.986425551981757	6.011797	606.437442	4194914.38245	255.43046879999997	1766891.14668	219.0670984645526	1515354.5253403764	46.694119305457704	322997.5906571757	46.8920166	324366.50713499996
1400000US19187000400	148176.5768325244	2169616.19007994	6.30000019073	14.4	5.613399728383884	7.695789950203712	1.2675418741511997	28.9	8.0	8.3	39257.0	39.976455	29.636193999999996	21.789505	7.55905	4.189966	575.6609520000001	1569355.693935	426.76119359999996	1163428.0678579998	313.768872	855390.597785	108.85032	296745.62585	60.335510400000004	164485.495262
1400000US55079000201	642459.0054722491	2269699.8631262523	7.0	11.5	59.81912144702842	18.34625322997416	3.3038021410114435	23.5	13.0	4.9	35962.0	25.847373	31.483527	25.793199	6.835205014226681	1.051266	297.2447895	929523.2278260001	362.0605605	1132210.597974	296.62178850000004	927575.0224380001	78.60485766360684	245807.64272161992	12.089559000000001	37805.627892000004
1400000US39055311900	1219633.4309993824	2137126.7520448924	5.5	25.7	0.0153704272978788	0.0	3.5659391331079004	0.6	1.4	1.7	115842.0	43.434391999999995	33.351518	44.345743000000006	8.84511650710244	0.889109	1116.2638743999998	5031526.838063999	857.1340125999999	3863506.5481559997	1139.6855951000002	5137099.560606001	227.3194942325327	1024635.9864157607	22.8501013	102996.164778
1400000US33003955500	1969224.9723098164	2582571.8926952607	6.59999990463	31.5	2.0227111426543645	0.7806955287437899	1.27750177430802	5.7	8.4	3.2	73482.0	11.395285000000001	16.863547	20.141655	4.750514	1.035764	358.9514775	837348.3323700001	531.2017305	1239167.160654	634.4621325	1480049.09271	149.641191	349077.269748	32.626566	76110.01024799999
1400000US18039000600	839243.2720370446	2117008.717075792	4.59999990463	13.2	1.042383715212902	10.836857114760546	1.6717474677942767	3.7	10.1	2.4	84769.0	38.574313999999994	45.361717999999996	42.823500401074654	7.342001123236014	1.564978	509.1809447999999	3269906.0234659994	598.7746775999999	3845267.4731419994	565.2702052941854	3630105.3054986973	96.91441482671539	622374.0932155937	20.657709599999997	132661.620082
1400000US55079185600	654273.8062447169	2257283.539504796	6.90000009537	19.9	66.4691943127962	5.509478672985782	0.0	26.9	2.3	2.3	35227.0	18.339627	23.964717	14.530684	6.62547	0.654981	364.9585773	646050.040329	476.89786829999997	844205.085759	289.1606116	511872.40526800003	131.84685299999998	233395.43169	13.0341219	23073.015687000003
1400000US55079013700	651973.7372757026	2255072.731335001	7.5	15.3	77.0745428973277	4.078762306610408	7.172995780590717	55.1	16.9	5.5	16914.0	28.346095000000002	22.803376	23.296441999999995	8.209722999999999	0.603903	433.69525350000004	479445.85083	348.89165280000003	385696.301664	356.43556259999997	394036.0199879999	125.60876189999999	138859.254822	9.2397159	10214.415342
1400000US22071013500	572042.0340309088	782359.2668958373	6.19999980927	34.2	5.851619644723093	5.4858934169279	0.0	20.9	15.2	9.8	55614.0	36.93988999999999	29.488233	66.5344044687882	52.182890832926	2.81907	1263.344238	2054375.0424599994	1008.4975686000001	1639958.590062	2275.4766328325563	3700244.3701271866	1784.6548664860693	2902099.2907823464	96.41219400000001	156779.75897999998
1400000US17031821700	683394.9311891572	2109528.521933342	4.80000019073	21.5	18.581008003460955	11.486048020765736	0.0	2.5	7.0	2.1	85278.0	44.049814	34.697859	49.407940233004474	6.37052427949274	3.615378	947.0710009999999	3756480.0382919996	746.0039685	2958964.019802	1062.2707150095962	4213410.327190155	136.9662720090939	543265.5695065819	77.730627	308312.205084
1400000US26017285500	963536.09601307	2348946.7922691656	7.59999990463	35.2	0.0	5.886586067933218	0.4029936672423718	6.5	3.1	1.9	63088.0	20.778056	34.364725	37.827542	8.148687376952099	2.755911	731.3875712	1310845.996928	1209.63832	2168001.7708	1331.5294784000002	2386463.969696	286.8337956687139	514084.389237154	97.00806720000001	173864.91316800003
1400000US09011690700	1964106.4950685436	2285897.046895168	5.5	13.3	23.577235772357724	22.682926829268293	0.0	3.8	10.8	2.7	49183.0	32.651352	19.819777	35.676334	8.786451185208081	1.553677	434.26298160000005	1605891.4454160002	263.6030341	974796.0921909999	474.4952422	1754669.1351219998	116.85980076326749	432144.02864208905	20.6639041	76414.495891
1400000US25013812001	1897951.8808488704	2368741.888923276	8.69999980927	20.4	4.629080118694362	57.50741839762611	1.3056379821958457	31.7	4.1	4.1	22687.0	21.087851999999998	19.4975	17.365253999999997	5.9853059524271695	1.552732	430.1921807999999	478420.09832399996	397.74899999999997	442339.7825	354.2511815999999	393965.51749799994	122.10024142951424	135788.6361427152	31.6757328	35226.830884
1400000US06081608004	-2269890.6026821737	1929431.0209091925	3.29999995232	18.5	1.1444266422522316	11.181048294804304	50.75532158388647	5.0	1.0	1.5	158494.0	51.827174	27.512817000000002	47.929932637007425	6.602478484676173	0.975109	958.802719	8214296.115956	508.9871145	4360616.417598001	886.7037537846373	7596606.743369855	122.1458519665092	1046453.2249502653	18.0395165	154548.925846
1400000US13051003000	1396021.9907789472	1106479.7277502406	4.0	22.4	2.8683914510686166	7.311586051743532	1.7435320584926886	11.5	9.8	2.5	72670.0	32.189636	22.653624999999998	36.586945027931165	13.075804	0.75061	721.0478463999999	2339220.84812	507.4411999999999	1646238.92875	819.5475686256581	2658773.2951797578	292.89800959999997	950218.67668	16.813664	54546.8287
1400000US06065046800	-1930787.436542902	1423359.1209252484	4.30000019073	10.0	22.333529758397173	50.73659398939304	4.183853859752505	8.1	14.8	4.0	68505.0	23.655656	39.324451999999994	41.891501077058024	3.9674723571202617	3.618513	236.55656	1620530.71428	393.24451999999997	2693921.5842599995	418.91501077058024	2869777.28128386	39.67472357120262	271791.69382452354	36.18513	247886.233065
1400000US06071000901	-1964515.4526375984	1451126.2828661706	5.69999980927	18.1	3.781429419916848	58.26568996238368	3.345872104533756	15.2	5.6	2.0	61938.0	27.295997	39.192858	41.63388771426538	4.5760498623901045	3.651826	494.05754570000005	1690659.462186	709.3907298	2427527.238804	753.5733676282034	2578719.737246169	82.82650250926089	283431.3763767183	66.09805060000001	226186.798788
1400000US06059063102	-1998526.715999578	1408008.6610199949	3.59999990463	23.6	0.1721417300243867	15.406684837182612	3.6436666188495193	8.5	3.3	3.0	103622.0	62.278345	42.592933	49.81401542816741	10.072550012792119	2.621593	1469.7689420000002	6453406.66559	1005.1932188000001	4413564.903326	1175.6107641047508	5161827.906697563	237.71218030189402	1043737.7774255449	61.8695948	271654.709846
1400000US48029140700	-238928.9480189856	704548.1344683181	7.40000009537	25.5	4.733360892930963	79.92972302604382	0.0	18.4	10.1	2.9	36222.0	19.988509999999998	40.838667	52.38188	5.8051877711293125	1.246495	509.7070049999999	724023.8092199999	1041.3860085000001	1479258.196074	1335.73794	1897376.4573600001	148.03228816379746	210275.51144584594	31.7856225	45150.54188999999
1400000US05139950400	291204.0149791696	1129071.3189720882	8.0	29.4	17.81740837696335	5.87369109947644	0.212696335078534	11.8	3.7	1.3	52275.0	21.30145	77.091628	66.7095934679388	4.402574850480268	3.302667	626.26263	1113533.2987499998	2266.4938632	4029964.8537	1961.2620479574007	3487243.998536501	129.43570060411986	230144.600308856	97.0984098	172646.917425
1400000US47073050800	1152974.064571934	1557258.118078874	8.5	27.2	1.962038814246108	1.0876519513755598	1.2156110044785668	22.3	7.4	3.8	38438.0	8.455824	36.370947	24.20332926299759	1.135382719322473	1.150773	229.99841279999998	325024.962912	989.2897584	1398026.4607860001	658.3305559535344	930327.5702111013	30.882409965571266	43641.84096531722	31.3010256	44233.412574
1400000US48245011101	192255.991633992	767858.3393828177	6.0	21.8	6.665247018739352	12.968483816013627	1.256388415672913	8.3	14.2	0.9	85719.0	34.912632	75.125847	79.56324392492742	7.191191901473205	3.791552	761.0953776000001	2992675.902408	1637.7434646	6439712.4789929995	1734.4787175634178	6820081.706000853	156.76798345211589	616421.7786023817	82.6558336	325008.045888
1400000US12057005500	1332213.7706967602	636354.8025626143	3.09999990463	21.6	5.682216766047001	14.83689933356717	6.06804629954402	8.3	4.2	0.9	98933.0	37.947694000000006	17.748889	36.31747430110631	13.382084405083331	2.052316	819.6701904000001	3754279.2105020005	383.3760024	1755950.8354369998	784.4574449038963	3592996.6850313502	289.05302314979997	1323929.7564481092	44.3300256	203041.77882799998
1400000US36061023502	1828808.3902624769	2192945.6192837018	5.30000019073	12.0	59.71802618328298	24.3705941591138	3.2225579053373616	15.2	15.4	1.6	39911.0	52.860283	40.257748	79.923951	15.78172447749707	1.314397	634.323396	2109706.754813	483.092976	1606726.980428	959.0874120000001	3189844.808361	189.38069372996483	629864.4056213856	15.772764	52458.898667
1400000US32003003431	-1697969.4046177778	1632257.7239050395	4.5	8.0	38.06470416788109	46.54619644418537	3.8764208685514414	25.7	18.7	9.4	30980.0	15.957696	31.716782000000002	16.205767	2.8813301780896285	3.415057	127.661568	494369.42208	253.73425600000002	982585.90636	129.646136	502054.66166000004	23.05064142471703	89263.6089172167	27.320456	105798.46586
1400000US20173000600	-114958.2362265375	1631246.744229734	7.19999980927	16.4	56.79275439531166	13.798614810868406	1.0122535961640915	30.7	22.2	4.4	27589.0	24.268921000000002	18.88004	12.011496	3.163745	1.408841	398.0103044	669555.261469	309.632656	520881.42356	196.98853439999996	331385.163144	51.885417999999994	87284.560805	23.104992399999997	38868.514349
1400000US12011060505	1580040.1172607122	474498.6845780914	9.39999961853	46.3	13.395575400852447	34.26019890399838	4.505784453014004	8.6	7.8	1.4	46850.0	21.173547	21.947393	30.836182625217464	4.040092113232393	1.870064	980.3352260999999	991980.67695	1016.1642959000001	1028235.3620500001	1427.7152555475684	1444675.1559914383	187.05626484265977	189278.3155049376	86.58396319999999	87612.4984
1400000US12097042000	1426893.7444586882	692229.470962009	5.40000009537	11.5	5.851919981604967	74.86778569786158	6.346286502644285	25.0	16.8	4.3	43349.0	32.646952999999996	72.521826	62.28906885108103	9.66348701144026	6.757026	375.4399595	1415212.7655969998	834.0009990000001	3143748.635274	716.3242917874319	2700168.845625512	111.130100631563	418902.49845892383	77.705799	292910.320074
1400000US12011100300	1594251.6939801057	458786.0011914237	7.0	17.5	27.89601293103448	40.78663793103448	2.209051724137931	16.7	19.3	5.1	38397.0	25.327567	19.047892	27.092346481679318	5.643987999999999	1.890725	443.2324225	972502.5900989999	333.33811000000003	731381.909124	474.1160634293881	1040264.8278570408	98.76978999999999	216712.207236	33.0876875	72598.167825
1400000US12086013000	1577420.8857048645	445717.91328416014	5.59999990463	25.6	0.2896751500103455	96.37906062487068	0.393130560728326	11.2	12.5	1.6	58050.0	23.787156000000003	28.058212	31.141309	4.204077289857685	4.109168	608.9511936000001	1380844.4058	718.2902272000001	1628779.2066000002	797.2175104	1807752.98745	107.62437862035675	244046.68667623863	105.19470080000002	238537.2024
1400000US41037960200	-1992762.9462754545	2392912.637781836	9.0	27.6	0.5421686746987951	9.959839357429718	1.3052208835341366	17.5	4.4	4.6	43432.0	9.10369	8.467202	26.064951999999998	1.9800937221930939	0.56019	251.26184400000002	395391.46408	233.6947752	367747.517264	719.3926752	1132052.995264	54.65058673252939	85999.43054229046	15.461244	24330.17208
1400000US22113950800	373697.6079167431	773526.40698623	9.0	18.2	58.26912739652392	0.7704712417129547	0.5196201397598996	31.9	13.6	11.9	30278.0	8.371162	16.762961999999998	11.660548	0.9242159999999999	1.188822	152.3551484	253462.043036	305.08590839999994	507548.96343599993	212.22197359999998	353058.072344	16.820731199999997	27983.412048	21.6365604	35995.152516
1400000US18067001400	830476.2311037357	1980288.9786881204	8.80000019073	33.9	3.612040133779265	0.758082497212932	4.5484949832775925	12.4	3.3	2.3	50909.0	22.297061	60.460295	47.71355020250617	7.5950314301502235	0.640415	755.8703678999999	1135121.078449	2049.6040005	3077973.1581550003	1617.4893518649592	2429049.1272593867	257.47156548209256	386655.4550775177	21.7100685	32602.887235
1400000US53047970800	-1769777.4721912805	3023336.9876995063	7.0	19.3	0.7269155206286837	56.856581532416506	0.0	14.6	17.6	3.4	51543.0	5.204203	14.214256	11.603931	7.765328874322586	0.121403	100.4411179	268240.235229	274.33514080000003	732645.397008	223.9558683	598101.415533	149.87084727442593	400248.34616920905	2.3430779	6257.474829
1400000US53047940100	-1704348.472977782	3011901.103162053	8.60000038147	27.9	0.46801872074883	4.251170046801872	1.1310452418096724	24.6	14.7	5.0	49231.0	3.818796	11.544782	10.4807642	1.8331350000000002	0.34747	106.5444084	188003.145876	322.09941779999997	568361.162642	292.41332117999997	515978.5023302	51.1444665	90247.06918500001	9.694412999999999	17106.29557
1400000US12091022500	897689.5673091593	860667.7330800123	7.40000009537	26.5	11.3587858667299	2.679630068769267	9.011145364002845	10.2	12.9	2.8	69423.0	54.45979	43.427841	50.71593006836344	6.20535	2.342011	1443.184435	3780762.00117	1150.8377865	3014891.005743	1343.972146811631	3520852.0131359953	164.441775	430794.01305	62.0632915	162589.429653
1400000US42041012400	1575207.6830320954	2064907.3710256105	6.69999980927	27.8	2.439994695663705	4.800424346903593	2.1482561994430447	6.1	3.1	3.5	61694.0	18.497175	18.003292	24.556343999999996	4.438927609612496	0.88435	514.221465	1141164.7144499999	500.49151759999995	1110695.096648	682.6663631999999	1514979.0867359997	123.4021875472274	273855.1999474333	24.58493	54559.088899999995
1400000US31055007431	-10738.793181056726	2032514.2493744532	4.09999990463	23.5	4.087193460490464	0.7755187591699854	1.4252777195556487	3.5	2.5	0.9	95703.0	56.477061000000006	45.866383	45.60912236207475	10.010982640479664	2.136767	1327.2109335000002	5405024.1688830005	1077.8600005	4389550.452249	1071.8143755087567	4364929.83741764	235.25809205127211	958081.0716418253	50.214024499999994	204495.01220099998
1400000US35005001200	-739868.9395257708	1198880.0209577717	6.90000009537	21.1	0.0	39.79865771812081	0.0	26.2	9.9	3.0	43750.0	26.704467	57.063157	57.5753638	3.3294210000000004	0.811292	563.4642537000001	1168320.4312500001	1204.0326127	2496513.11875	1214.84017618	2518922.16625	70.2507831	145662.16875	17.118261200000003	35494.025
1400000US48201543003	28786.093075194374	756908.0797234358	3.09999990463	6.8	22.27689339122045	55.78388808490112	6.729377713458755	5.2	16.6	6.2	75738.0	20.822291	48.397621	42.966587183483	5.0186795839794485	1.919438	141.5915788	1577038.675758	329.1038228	3665539.0192980003	292.1727928476844	3254203.3801026354	34.12702117106025	380104.7543314355	13.052178399999999	145374.39524399998
1400000US12091021002	914849.4761343048	869671.3358128364	5.5	26.8	2.334706690209927	7.730037276829507	1.3341181086913871	1.7	1.6	1.6	96803.0	38.880047000000005	49.116261	47.168753	10.855104160483846	1.665174	1041.9852596	3763705.1897410005	1316.3157948	4754601.413583	1264.1225804	4566076.796659	290.91679150096707	1050806.6480473178	44.626663199999996	161193.838722
1400000US39095005802	1021774.1600262224	2145701.8153097127	8.10000038147	19.8	11.854646544876886	5.1032565528196985	0.0	11.5	3.7	4.3	48785.0	18.54961	34.300672	27.772360426336185	6.462923942616501	1.996122	367.282278	904942.7238500001	679.1533056	1673358.2835199998	549.8927364414565	1354874.6033988108	127.96589406380673	315293.74454054603	39.5232156	97380.81177
1400000US12011100202	1595222.7351057078	460218.004048296	8.80000019073	28.5	2.416918429003021	43.685800604229605	5.2970795568982885	17.3	39.3	5.7	33381.0	40.679551	27.874626	41.46106785223342	15.267746999999998	7.353094	1159.3672035	1357924.091931	794.426841	930482.890506	1181.6404337886524	1384011.9059754037	435.13078949999993	509652.6626069999	209.563179	245453.63081399997
1400000US48439105901	-123043.68450740642	1068113.6651062677	5.59999990463	10.1	9.058064516129033	79.84516129032258	0.3096774193548387	16.9	29.9	5.2	49833.0	17.892705	31.045467	33.470162	5.3506824	1.069832	180.7163205	891647.168265	313.5592167	1547088.7570109998	338.04863620000003	1667918.5829460002	54.04189224	266640.5560392	10.805303199999999	53312.93805599999
1400000US42091203803	1730439.486944384	2089382.648637507	4.90000009537	10.2	30.86707273378717	39.01827302042279	2.293084915800788	25.6	24.5	6.4	39123.0	23.352148999999997	31.621026999999998	34.69210455147748	5.111782699645901	1.317271	238.19191979999997	913606.1253269999	322.53447539999996	1237109.439321	353.85946642507025	1357259.2063674533	52.140183536388186	199988.27455824657	13.4361642	51535.593333000004
1400000US26145002100	965415.7425524244	2332414.8070317	7.5	24.9	12.06701381027847	18.74575503735567	0.0	15.9	8.2	3.7	52051.0	15.836196999999999	37.777715	29.914139	10.03623499910828	1.283236	394.32130529999995	824289.8900469999	940.6651035	1966367.843465	744.8620610999999	1557060.849089	249.90225147779617	522396.0679385851	31.952576399999998	66793.717036
1400000US12011100502	1592646.1118375347	458454.64090047625	14.3999996185	27.5	10.408107367844426	62.2295261572172	0.657354149548069	34.9	21.3	5.7	21851.0	30.069597	28.244683	36.952563999999995	7.627147000000001	3.136233	826.9139175	657050.7640470001	776.7287825	617174.568233	1016.1955099999999	807450.4759639999	209.74654250000003	166660.78909700003	86.24640749999999	68529.82728299999
1400000US48439111542	-103445.00099479224	1063243.1944682628	3.40000009537	10.0	28.12453888151099	30.30839604544784	11.553784860557768	2.2	13.7	3.2	95893.0	24.278012	43.776948	38.31004816260032	4.353828806788573	3.54284	242.78012	2328091.404716	437.76948	4197902.8745639995	383.10048162600316	3673665.4484562324	43.53828806788573	417501.7057693766	35.428399999999996	339733.55612
1400000US32003002504	-1695031.4730180309	1621560.9985790537	6.69999980927	18.2	12.146643109540635	37.61042402826856	7.376325088339223	26.8	24.4	4.8	36142.0	13.622046999999998	28.485825	21.64903	4.263937	3.410321	247.92125539999995	492328.02267399995	518.442015	1029534.6871499999	394.012346	782439.24226	77.6036534	154107.211054	62.0678422	123255.821582
1400000US36103112214	1874823.837750967	2198776.196808111	6.5	40.4	5.917350056279144	3.859141341051616	13.314037626628076	0.0	2.6	3.0	125024.0	92.226556	58.495180999999995	123.5654736610577	15.584407023779171	4.804166	3725.9528624	11530532.937344	2363.2053124	7313301.509343999	4992.045135906731	15448649.779000077	629.6100437606785	1948424.9037409672	194.08830640000002	600636.049984
1400000US26093710100	996936.0239222028	2261551.528170537	5.59999990463	22.2	0.0	4.610733182161754	0.7180650037792895	3.4	1.2	2.5	114875.0	51.395687	48.046577	69.66797300000002	13.128165497329146	1.98765	1140.9842514	5904079.544125	1066.6340094	5519350.532875	1546.6290006000004	8003108.398375002	291.44527404070703	1508098.0115056857	44.12582999999999	228331.29374999998
1400000US26163567300	1031633.3971970136	2218450.154157606	5.80000019073	21.1	6.81044267877412	3.382519863791147	2.3609534619750283	4.9	6.4	3.1	59554.0	29.866316	29.577977	41.11868929478022	8.207736448048358	3.468893	630.1792676000001	1778658.5830640001	624.0953147	1761486.842258	867.6043441198626	2448782.422261341	173.18323905382036	488803.5364270719	73.19364230000001	206586.453722
1400000US26163567800	1030567.6678515372	2216547.902143314	6.09999990463	27.6	18.21144836015481	3.6871053167651255	4.29822774495824	10.3	1.8	2.5	52574.0	58.510623	31.464579	35.008027	6.773506741500215	2.301683	1614.8931948000002	3076137.493602	868.4223804000001	1654218.776346	966.2215452	1840512.011498	186.94878606540595	356110.3434276323	63.526450800000006	121008.68204200001
1400000US12095016411	1438892.5153016385	723969.240054221	4.90000009537	16.2	11.250401800064289	34.71552555448409	4.307296689167471	16.5	14.5	5.3	52156.0	24.680105	61.136424	45.047014843185856	9.827403703448237	4.130712	399.817701	1287215.55638	990.4100688	3188631.330144	729.7616404596108	2349472.1061612014	159.20393999586142	512558.06755704625	66.9175344	215441.415072
1400000US26163563700	1023153.6459762212	2214917.42837494	4.90000009537	20.9	6.70908039329092	1.735106998264893	14.806246385193752	4.4	2.6	2.7	86932.0	22.369144	22.658884	25.05937173154171	4.619794689756294	1.476099	467.51510959999996	1944594.426208	473.57067559999996	1969782.1038880001	523.7408691892217	2178461.303366384	96.55370901590653	401607.9919698941	30.850469099999998	128320.238268
1400000US26163563800	1022983.0019317636	2215707.3538405434	5.40000009537	24.3	12.74478330658106	1.348314606741573	5.842696629213483	6.1	3.3	5.8	78661.0	57.918865	40.563493	60.88524911484534	8.65575608867532	2.21928	1407.4284195	4555955.839765	985.6928799000001	3190764.922873	1479.5115534907418	4789294.580622849	210.33487295481027	680870.4296912893	53.928504	174570.78407999998
1400000US26163564100	1024734.1701373912	2213968.528424272	4.19999980927	24.4	9.61978928080623	4.626660558863948	30.23362345396244	8.6	7.8	2.9	59846.0	22.241842	27.654078	30.578898	5.126222489656655	2.827601	542.7009447999999	1331085.2763319998	674.7595031999999	1654985.951988	746.1251111999999	1830024.7297079999	125.07982874762237	306783.9111159922	68.9934644	169220.609446
1400000US06073003901	-1953194.5331492175	1288222.1369171808	4.80000019073	11.3	7.83283854761361	85.17926467229961	1.255994519296643	26.0	21.1	7.7	40250.0	32.309909999999995	30.459699	44.165295	7.863412013369178	2.488204	365.10198299999996	1300473.8774999997	344.19459870000003	1226002.88475	499.06783350000006	1777653.12375	88.85655575107172	316502.33353810944	28.116705200000002	100150.21100000001
1400000US12095012701	1427591.8351869262	721306.397981608	3.70000004768	16.0	4.313398624713482	13.98207959991665	3.2923525734528023	5.7	6.8	1.3	99417.0	37.577752999999994	32.834655	42.44299588129307	13.02266307918261	1.549172	601.2440479999999	3735867.4700009995	525.35448	3264322.8961349996	679.0879341006892	4219555.321530513	208.36260926692177	1294674.0953430976	24.786752	154014.032724
1400000US12005002702	968492.5997088624	847289.5891425348	6.30000019073	37.4	2.250296091590999	7.1456770627714175	1.7765495459928935	10.6	9.7	0.4	49885.0	85.814213	120.040831	138.31762792655172	20.84409707809396	7.701621	3209.4515662	4280842.015505	4489.5270794	5988236.854435	5173.079284453034	6899974.8691160325	779.569230720714	1039807.7827407172	288.0406254	384195.363585
1400000US06071010019	-1928251.080863756	1477368.924997812	6.5	21.2	1.4457340663815923	63.16432498472816	1.2217470983506415	19.9	8.4	7.3	52117.0	50.188902	62.210038000000004	75.93903299506707	6.803596002171794	5.382643	1064.0047224	2615695.0055339998	1318.8528056	3242200.5504460004	1609.9074994954217	3957714.5826039105	144.23623524604204	354583.0128451874	114.1120316	280527.20523099997
1400000US42101025900	1746169.5677388872	2088016.628878089	5.59999990463	25.7	95.0782490360626	0.5216602404173282	0.2721705602177364	15.9	7.2	5.5	46548.0	23.123909	26.630889999999997	30.64901067120041	6.231800259681015	2.372976	594.2844613	1076371.716132	684.413873	1239614.6677199998	787.6795742498506	1426650.1487230367	160.1572666738021	290077.8384876319	60.9854832	110457.286848
1400000US11001008301	1621622.0285089207	1926010.1491048855	2.20000004768	12.0	10.342176086120723	5.843906189926951	2.153018069973087	7.2	2.3	1.9	138487.0	48.35307	24.811325	43.083459000000005	15.466498324187937	1.178695	580.23684	6696271.605090001	297.7359	3436045.965275	517.0015080000001	5966498.986533001	185.59797989025523	2141908.953421815	14.14434	163233.934465
1400000US42101026301	1747353.0990596483	2087463.01949123	6.5	33.5	94.52408256880734	1.69151376146789	0.0286697247706422	20.9	6.3	8.3	38510.0	22.999000000000002	26.830410999999998	32.097176	5.357156072660162	1.81245	770.4665000000001	885691.4900000001	898.8187684999999	1033239.12761	1075.255396	1236062.24776	179.46472843411544	206304.08035814285	60.717074999999994	69797.4495
1400000US42101027100	1751092.250333154	2085652.02615656	5.0	18.4	62.0456165359943	9.194583036350677	20.349251603706342	11.1	8.4	11.4	51500.0	18.343276	26.987054999999998	35.50100123683778	6.154664	1.016404	337.5162784	944678.7139999999	496.5618119999999	1389833.3324999998	653.2184227578151	1828301.5636971458	113.2458176	316965.196	18.7018336	52344.806000000004
1400000US33011010600	1975599.7717260064	2452194.2419922664	6.09999990463	14.4	5.978750225103548	24.09508373851972	3.349540788762831	13.5	8.1	4.6	45768.0	29.934424	23.055385	32.164167	5.6234033629166795	3.023917	431.0557056	1370038.717632	331.997544	1055198.8606800002	463.1640048	1472089.595256	80.97700842600018	257371.9251139706	43.5444048	138398.633256
1400000US19163013500	454176.9390266106	2073300.326928632	5.19999980927	22.9	5.322533989007811	4.975412207115997	2.02487706103558	11.5	0.5	1.3	72375.0	20.884666	39.235238	39.37417	6.751294523618938	0.828319	478.25885139999997	1511527.70175	898.4869502	2839650.35025	901.6684929999999	2849705.55375	154.60464459087368	488624.94114692067	18.968505099999998	59949.587625
1400000US06037191902	-2027340.6994215932	1463719.254827388	3.20000004768	10.6	0.6456241032998565	9.146341463414634	6.420373027259685	8.1	2.5	2.4	94432.0	34.370075	25.672651	40.3224314788248	10.222995772424293	2.399802	364.322795	3245634.9224	272.1301006	2424319.779232	427.41777367554283	3807727.849408383	108.36375518769749	965377.9367815708	25.437901200000002	226618.10246400003
1400000US06037122120	-2026978.4496192487	1478230.538923052	4.30000019073	15.5	3.711833965276392	80.88205946916783	1.776092596288166	12.7	17.0	4.8	61625.0	24.055805	34.27415	47.062588	4.135405733484182	3.543827	372.8649775	1482438.983125	531.249325	2112144.49375	729.470114	2900231.9855	64.09878886900482	254844.37832596272	54.9293185	218388.338875
1400000US30013000700	-1155259.980876183	2816143.133304583	7.69999980927	14.3	0.7421150278293136	17.300556586270872	0.2782931354359925	41.9	15.9	6.1	21494.0	29.609728999999998	26.344755	22.462852	3.128138	1.630587	423.4191247	636431.5151259999	376.7299965	566254.16397	321.21878360000005	482816.54088800005	44.7323734	67236.198172	23.3173941	35047.836978
1400000US30013000800	-1154087.783051556	2815962.9221307067	6.59999990463	21.4	0.0	7.167004732927654	0.3380662609871535	23.5	15.2	2.7	31471.0	24.901495999999998	15.069357	16.10287279316482	2.221765893758487	2.679521	532.8920143999999	783674.9806159999	322.48423979999995	474247.734147	344.60147777372714	506773.5096736901	47.545790126431626	69921.19444247335	57.34174939999999	84327.205391
1400000US06001437701	-2250334.6499197483	1932511.8092889544	3.70000004768	7.5	12.880996554465945	59.13066525311423	13.040021203286509	7.3	10.1	2.3	64559.0	37.052288000000004	35.023325	44.27172545474166	6.741027225743478	2.729147	277.89216000000005	2392058.6609920003	262.6749375	2261070.838675	332.0379409105625	2858138.323632667	50.557704193076084	435193.9766667732	20.468602500000003	176191.00117300003
1400000US06037574000	-2013156.2320651205	1429404.7839075353	4.59999990463	23.6	4.878993223620523	18.66408518877057	10.242013552758957	2.5	2.1	1.7	137909.0	70.480835	64.757693	71.4308445377268	13.107909240036156	2.412341	1663.347706	9719941.474015	1528.2815548	8930668.683937	1685.7679310903525	9850956.339353366	309.3466580648533	1807698.6553841461	56.931247600000006	332683.53496900003
1400000US50007000500	1791241.4708619288	2603842.392404568	3.29999995232	6.5	6.996966632962589	4.024266936299292	1.9009100101112235	57.9	4.5	4.3	27538.0	20.432033	12.683413999999999	27.408985	8.89698249619669	0.503741	132.8082145	562657.3247540001	82.442191	349275.854732	178.15840250000002	754788.62893	57.83038622527849	245005.10398026445	3.2743165	13872.019658
1400000US46137941600	-445991.02105869225	2456727.29056882	8.69999980927	13.9	0.0	0.3224650662844858	0.6091006807595843	37.0	27.5	15.6	37400.0	3.85949	7.818502	9.823106600000001	4.610664	0.116583	53.646911	144344.926	108.6771778	292411.97479999997	136.54118174	367384.18684000004	64.0882296	172438.83359999998	1.6205037000000002	4360.2042
1400000US31055006000	2296.3793399625224	2032898.819004364	6.69999980927	18.2	57.091906721536354	13.36076817558299	4.032921810699588	25.1	10.9	5.4	34116.0	22.223034	23.760929	13.714141577484485	4.064764	0.603486	404.4592188	758161.027944	432.4489078	810627.853764	249.59737671021762	467871.65405746066	73.9787048	138673.48862400002	10.983445199999998	20588.528376
1400000US30081000500	-1408304.4855288132	2713712.9494082844	8.69999980927	42.3	0.0351246926589392	4.285212504390587	1.3523006673691604	14.2	7.1	2.4	41116.0	21.424250999999998	19.837492	24.61379123998701	8.78126606642308	0.303659	906.2458172999999	880879.5041159999	839.1259116	815638.3210720001	1041.1633694514503	1012020.6406233058	371.4475546096963	361050.5355870514	12.8447757	12485.243444
1400000US30063001600	-1394157.688642684	2814554.209189448	5.0	21.0	0.8074123097286565	0.542686962276638	1.8663136995367309	7.5	3.3	3.2	69681.0	34.849947	41.031794000000005	42.511939612700594	8.407980381406455	1.11536	731.848887	2428379.156907	861.6676740000001	2859136.437714	892.7507318667125	2962274.46415259	176.56758800953557	585876.4809567832	23.422559999999997	77719.40015999999
1400000US30081000700	-1405666.2880238085	2695049.7098546284	8.69999980927	42.3	0.0	0.4849660523763337	0.4849660523763337	16.3	13.6	5.7	44706.0	13.51019	22.005174999999998	24.928607	8.807318	0.054402	571.4810369999999	603986.55414	930.8189024999998	983763.3535499999	1054.4800761	1114458.304542	372.5495514	393739.958508	2.3012045999999997	2432.095812
1400000US18083955100	748790.3847061706	1791172.6244975163	7.5	28.9	0.0	0.9976720984369803	0.099767209843698	8.8	4.4	0.8	64896.0	15.784696	50.375769000000005	35.303605000000005	2.6919630000000003	1.212678	456.1777144	1024363.631616	1455.8597241	3269185.9050240004	1020.2741845	2291062.75008	77.7977307	174697.63084800003	35.046394199999995	78697.95148799999
1400000US36073040500	1415335.9049146068	2377934.3013466657	8.80000019073	32.1	1.8244013683010265	18.96617255796275	0.3420752565564424	19.4	2.6	6.0	39058.0	10.306417	11.681092	13.463569999999999	3.394310592536014	0.817773	330.8359857	402548.035186	374.9630532	456240.091336	432.180597	525860.11706	108.95737002040606	132574.98312327164	26.2505133	31940.577834
1400000US19111491000	387329.4126755461	1941156.0284904356	7.5	16.8	5.532114392873886	4.96952648851383	0.8438818565400843	29.1	3.8	7.5	38188.0	12.762258999999998	25.252148000000002	9.7412934	3.1266056	0.662646	214.40595119999998	487365.1466919999	424.23608640000003	964329.0278240001	163.65372912	372000.5123592	52.52697408	119398.81465279999	11.1324528	25305.125448
1400000US36081015802	1842150.9563414624	2179955.793442772	5.19999980927	16.2	24.13793103448276	16.358784893267654	21.98275862068965	2.9	11.6	3.9	85494.0	31.073325	34.532278999999996	69.91402160849012	15.870534324712612	3.952692	503.387865	2656582.84755	559.4229197999999	2952302.6608259995	1132.60715005754	5977229.363396254	257.1026560603443	1356835.46155698	64.0336104	337931.44984799996
1400000US06053013100	-2266067.4405156747	1814351.4657213648	1.0	0.0	5.818181818181818	9.909090909090908	13.045454545454549	5.9	0.5	1.4	90903.0	15.872667	7.608216	9.794158	2.0294407302085236	0.462409	0.0	1442873.048301	0.0	691609.659048	0.0	890318.3446739999	0.0	184482.25069814542	0.0	42034.365327
1400000US12011040402	1594343.7184943191	480867.3620178068	6.80000019073	34.7	2.203856749311295	22.865013774104685	2.444903581267217	7.9	8.6	2.4	74940.0	65.949447	36.531817999999994	69.4349272754845	14.786623054384203	5.666803	2288.4458109	4942251.558180001	1267.6540845999998	2737694.4409199995	2409.3919764593124	5203453.450024808	513.0958199871319	1108109.5316955522	196.6380641	424670.21682
1400000US17031220602	681645.1206012298	2132751.0520232115	3.0	12.7	4.109031733116355	35.923515052888526	5.471928397070789	12.5	9.8	3.6	52163.0	28.602718999999997	19.966723	25.388622	9.103576729114408	2.122678	363.25453129999994	1492003.631197	253.57738210000002	1041524.171849	322.4354994	1324346.6893860002	115.61542445975297	474869.8729207949	26.958010599999998	110725.252514
1400000US36103169800	1929347.796854341	2228625.1115723685	6.0	17.1	12.836568566061365	39.22980588603632	2.9899812147777083	15.0	19.1	2.9	62640.0	24.677194	31.810330999999998	31.50969579422191	6.2068690356025495	1.126626	421.9800174	1545779.43216	543.9566601	1992599.1338399998	538.8157980811947	1973767.3445500603	106.1374605088036	388798.2763901437	19.2653046	70571.85264
1400000US12011050602	1593009.4151793206	479602.5346140741	6.09999990463	20.4	26.39545884578997	18.38536739198991	1.009145380006307	10.0	16.9	3.3	45588.0	43.586048	33.051635	49.947438	14.962704522033384	3.732417	889.1553791999999	1987000.756224	674.253354	1506757.9363799999	1018.9277351999999	2277003.803544	305.239172249481	682119.7737504579	76.1413068	170153.426196
1400000US36103122406	1877261.59218926	2195449.0828583003	4.90000009537	16.7	65.51931158695217	27.296377826696016	0.5603362017210326	14.4	7.8	5.4	68949.0	21.763803	35.236941	34.595138365424354	5.213352051946042	1.444281	363.45551009999997	1500592.4530469999	588.4569147	2429551.845009	577.7388107025866	2385300.195157644	87.06297926749889	359455.41062962764	24.1194927	99581.730669
1400000US26099255700	1064498.8336475114	2240835.6095789983	6.30000019073	17.9	31.33116883116883	0.1623376623376623	1.0281385281385282	8.2	9.4	4.6	42614.0	16.851679	28.214036999999998	28.064146095656174	6.397657000000001	2.131872	301.6450541	718117.448906	505.0312622999999	1202312.972718	502.34821511224544	1195925.5217202923	114.5180603	272629.755398	38.160508799999995	90847.593408
1400000US12099005926	1586142.9305214034	516029.30295778194	12.8000001907	68.6	11.095952705775352	6.116416552978627	3.1377899045020468	11.0	5.0	2.8	55790.0	26.703283	15.985923	23.19910529832653	2.294711	1.701968	1831.8452137999998	1489776.15857	1096.6343178	891854.64417	1591.4586234651997	1294278.0845936371	157.41717459999998	128021.92669	116.75500479999998	94952.79471999999
1400000US41019200000	-2191877.2183061023	2531903.21800426	10.3000001907	30.6	0.1379854129706288	5.479992115119259	0.4336684407648334	25.0	4.1	6.2	41659.0	7.380993999999999	26.893228	26.129240999999997	5.177886823058376	3.476503	225.85841639999998	307484.82904599997	822.9327768	1120344.985252	799.5547746	1088518.0508189998	158.44333678558633	215705.5871617889	106.3809918	144827.638477
1400000US41019030000	-2176831.966814213	2618470.3005245086	8.5	38.2	0.0	2.51021599532983	0.0	10.4	5.4	1.2	47442.0	14.795732000000001	21.892094	27.299184	2.945717396588315	0.882196	565.1969624000001	701939.117544	836.2779908000001	1038604.723548	1042.8288288	1295127.887328	112.52640454967364	139750.72472894285	33.6998872	41853.142631999996
1400000US40027202002	-135025.8344091662	1369302.8372025415	6.69999980927	22.3	7.212136284506341	10.867943297687145	0.3730415319572245	14.5	20.4	4.4	60653.0	21.385998	57.004339	46.606283543312436	5.929447000000001	1.462743	476.90775540000004	1297124.9366940001	1271.1967597	3457484.173367	1039.3201230158675	2826810.915752529	132.2266681	359638.74889100005	32.6191689	88719.751179
1400000US06037432601	-1998471.6457782784	1456653.5638753544	4.40000009537	20.3	1.3869625520110958	55.18723994452149	38.46047156726768	14.2	13.1	3.0	67760.0	22.133315	31.504227999999998	50.978521775617665	4.3309740332692215	3.307956	449.30629450000004	1499753.4244	639.5358284	2134726.48928	1034.8639920450387	3454304.635515853	87.91877287536519	293466.80049432244	67.1515068	224147.09855999998
1400000US42003111500	1345135.9382850656	2052801.4873623848	7.59999990463	29.4	51.1913357400722	1.48014440433213	12.021660649819497	16.4	4.8	2.0	27003.0	36.490525	25.971634	31.301474	10.442989932814625	0.400555	1072.8214349999998	985353.6465749999	763.5660396000001	701312.032902	920.2633355999999	845233.702422	307.0239040247499	281992.0571557933	11.776316999999999	10816.186665
1400000US36047018700	1829654.181903526	2177814.599321794	2.40000009537	15.4	14.986559139784946	22.11021505376344	11.559139784946236	14.9	7.1	2.7	108661.0	19.304168	17.816961000000003	28.153931999999998	8.933642	0.85739	297.2841872	2097610.199048	274.38119940000007	1936008.7992210004	433.5705528	3059234.4050519997	137.57808680000002	970738.4733620001	13.203806	93164.85479
1400000US36047044600	1831247.752909989	2169050.669373178	5.90000009537	14.1	0.4780114722753346	18.977055449330784	42.16061185468451	21.8	11.8	3.5	63708.0	43.314719	33.473062	77.55267049448068	11.826081	1.524358	610.7375378999999	2759494.1180519997	471.9701742	2132501.833896	1093.4926539721775	4940725.531862375	166.7477421	753415.968348	21.493447800000002	97113.79946400001
1400000US36001013100	1798906.8473548535	2406590.0451909183	5.69999980927	25.3	5.169753086419753	6.095679012345679	1.5432098765432098	9.1	3.5	3.6	55104.0	20.814459999999997	21.047551	20.836019999999998	7.388923	0.868063	526.605838	1146960.00384	532.5030403	1159804.250304	527.151306	1148148.0460799998	186.9397519	407159.212992	21.961993900000003	47833.743552
1400000US36047050500	1831412.418903373	2179753.102987388	5.0	22.6	13.29508605637316	46.595160888002	13.918682963332502	23.6	7.1	5.6	41629.0	32.099675000000005	25.155939	53.23546030192647	17.62294831023738	3.595175	725.4526550000002	1336277.3705750003	568.5242214	1047216.584631	1203.1214028235383	2216138.976908897	398.2786318113648	733625.7152068719	81.250955	149663.540075
1400000US10003011201	1722272.1353328666	2052735.4782045344	4.30000019073	18.4	2.8842891075670174	1.2215812690872072	18.79877841873091	5.3	3.2	1.8	108478.0	13.745937999999999	17.002067	22.328295999999998	4.329904553105402	1.061989	252.92525919999997	1491131.862364	312.8380328	1844350.2240260001	410.8406463999999	2422128.8934879997	79.67024377713939	469699.38611176785	19.540597599999998	115202.44274200001
1400000US23019014000	2079703.0268682777	2734693.8641492347	7.90000009537	32.7	0.7309941520467835	0.0	0.0	8.6	10.3	0.8	41875.0	7.638921	21.583873	21.618176799999997	2.477286	0.814604	249.79271670000003	319879.816875	705.7926471000001	903824.681875	706.91438136	905261.1534999999	81.0072522	103736.35124999999	26.637550800000003	34111.5425
1400000US17097865600	674151.38600203	2158564.588258235	5.30000019073	29.7	0.0	1.5279672578444747	0.7639836289222374	7.4	2.3	1.7	248974.0	79.13168999999999	32.707319999999996	54.288769	7.778928	0.922088	2350.2111929999996	19701733.38606	971.4074039999998	8143272.2896799985	1612.3764393000001	13516491.973006	231.03416159999998	1936750.819872	27.3860136	229575.937712
1400000US42003487000	1350066.1966807926	2040990.696921114	7.90000009537	34.2	2.8901734104046244	1.9653179190751449	0.0	10.6	3.4	1.1	34667.0	13.632922	29.651629	24.404808	6.113987	3.875206	466.2459324000001	472612.506974	1014.0857118000001	1027933.0225429999	834.6444336000001	846041.478936	209.0983554	211953.587329	132.5320452	134341.766402
1400000US36047005100	1827261.3557530416	2175962.3390725027	2.5	10.5	1.3119533527696794	8.053935860058308	5.903790087463557	3.8	1.4	1.2	147188.0	47.16982800000001	17.785795	37.79426432253003	16.451218419895905	0.502135	495.2831940000001	6942832.6436640015	186.7508475	2617855.59446	396.83977538656535	5562862.17710455	172.737793408907	2421421.9367876383	5.2724174999999995	73908.24638
1400000US39049008360	1091196.9205280095	1952703.6456450657	6.19999980927	19.5	13.931750741839762	11.498516320474778	3.931750741839762	9.9	11.1	3.0	67475.0	27.464972999999997	62.587180000000004	40.514731	4.876820912024245	1.079132	535.5669734999999	1853199.0531749998	1220.45001	4223069.9705	790.0372544999999	2733731.474225	95.09800778447277	329063.49103883596	21.043074	72814.4317
1400000US51740212400	1726611.0321157046	1708231.7990299447	6.0	10.3	63.35019673974143	3.906689151208544	0.0	21.1	12.1	3.5	26200.0	19.710153	59.90301600000001	32.082630269662616	3.786658	1.934858	203.01457589999998	516406.00859999994	617.0010648000001	1569459.0192000002	330.451091777525	840564.9130651605	39.00257740000001	99210.4396	19.929037400000002	50693.2796
1400000US06111003608	-2101111.813938743	1494406.5936679477	3.70000004768	13.2	1.6898608349900597	66.05367793240556	6.709741550695824	5.9	11.3	5.5	79358.0	25.125832	23.08258	33.69920951417243	3.24579435062809	3.427688	331.66098239999997	1993935.775856	304.69005599999997	1831787.38364	444.82956558707605	2674301.868625696	42.84448542829079	257579.74807714397	45.2454816	272014.46430399996
1400000US26163538600	1047364.6271216524	2229674.154950256	7.59999990463	23.6	93.79273119827276	1.097517092479309	0.0	15.2	5.5	7.8	45206.0	59.904009	24.151346	26.549592044131924	6.4840469999999994	1.394599	1413.7346124	2708020.630854	569.9717656	1091785.747276	626.5703722415134	1200200.8579470278	153.0235092	293117.828682	32.9125364	63044.24239399999
1400000US26163516800	1058631.658774618	2223103.168322161	9.39999961853	23.3	76.58227848101265	0.6329113924050633	0.0	35.7	8.8	9.7	27308.0	45.701447	17.444448	13.452783	6.6606588	0.4732	1064.8437151	1248015.114676	406.45563840000005	476372.985984	313.4498439	367368.598164	155.19335004	181889.2705104	11.02556	12922.1456
1400000US06059099231	-2004782.191492688	1413601.4900124334	4.90000009537	28.0	0.957466396612042	14.656600994292027	24.194439329773523	5.3	4.0	1.4	142333.0	81.98879500000001	60.907255	89.91989237776845	12.706407216305077	5.685733	2295.6862600000004	11669711.158735001	1705.40314	8669112.325915	2517.7569865775167	12798568.041804917	355.77940205654215	1808541.0583183507	159.200524	809267.435089
1400000US12117021614	1423255.5237609767	731540.7778309484	6.19999980927	21.8	9.975629569455728	36.52315190901706	5.247766043866776	9.1	8.4	3.1	64702.0	30.011668999999998	40.36626	37.39509171652206	7.194206302156932	2.739303	654.2543842	1941815.007638	879.984468	2611777.75452	815.212999420181	2419537.22424241	156.83369738702112	465479.5361621578	59.716805400000005	177238.382706
1400000US24003750203	1648073.316884766	1967529.82542542	6.30000019073	22.6	15.965787598004278	5.915894511760513	2.4233784746970777	6.0	6.4	3.0	64457.0	32.003479	61.593146	43.61731	11.347365742740935	5.280602	723.2786254	2062848.245903	1392.0050996	3970109.4117219998	985.7512060000001	2811440.95067	256.45046578594514	731417.1536798525	119.3416052	340371.763114
1400000US18089042606	712125.9838229528	2083191.3431649616	5.19999980927	14.5	12.622950819672132	17.147540983606557	3.836065573770492	12.9	11.6	1.8	52452.0	25.29426	49.207032999999996	44.21128	8.226524260934854	6.048133	366.76677	1326734.5255200001	713.5019785	2581007.2949159998	641.06356	2318970.0585600003	119.28460178355537	431497.65053455497	87.6979285	317236.672116
1400000US06001402400	-2262804.5067713712	1956668.1227775423	5.40000009537	20.5	48.39497557571528	9.141660851360784	12.630844382414516	8.8	11.2	2.7	39913.0	31.796687	20.546643	32.704789999999996	9.697161441346319	1.413198	651.8320835	1269101.168231	421.2061815	820078.162059	670.4481949999999	1305346.2832699998	198.79180954759954	387042.8046084556	28.970558999999998	56404.971774
1400000US06001402500	-2263193.575731758	1956040.9542356585	5.80000019073	15.2	58.3941605839416	14.76698483997754	13.307130825379	33.2	4.8	8.9	30000.0	100.439372	24.622253	38.539449	12.87570270268733	4.375908	1526.6784544	3013181.16	374.2582456	738667.59	585.7996248	1156183.47	195.7106810808474	386271.0810806199	66.5138016	131277.24
1400000US36055013203	1482007.22088982	2373180.346376736	6.80000019073	27.9	12.658700522778194	1.4936519790888725	4.480955937266617	17.1	2.4	1.1	69710.0	20.973715999999996	23.951113	28.38681698647717	7.7428528285185525	1.318965	585.1666763999999	1462077.7423599998	668.2360527	1669632.08723	791.992193922713	1978845.0121273235	216.0255939156676	539754.2706760283	36.79912349999999	91945.05015
1400000US48201250702	79173.72288132635	770077.2708183093	4.5	17.5	9.623870561042237	26.812355536877497	5.232191636898508	5.8	6.4	5.7	110769.0	82.04066499999999	71.911937	90.31567861718375	8.22949807007912	4.283761	1435.7116374999998	9087562.421385	1258.4588975	7965613.349552999	1580.5243758007157	10004177.404746827	144.0162162263846	911573.2717245942	74.9658175	474507.92220900004
1400000US32015000300	-1767622.243350263	2075639.0069537975	6.59999990463	17.5	0.0708842814105972	31.17136275031012	0.1063264221158958	8.4	6.7	5.4	88030.0	11.461505	15.140677	10.450268999999999	1.4825925947916574	0.924705	200.57633750000002	1008956.28515	264.9618475	1332833.7963100001	182.87970749999997	919937.1800699999	25.945370408854004	130512.6261195096	16.1823375	81401.78115
1400000US40027201508	-135064.49624962368	1350886.3829707927	7.0	24.3	3.520691785052501	14.237183446571958	3.0883261272390365	8.0	11.2	1.7	53583.0	80.443031	46.44536	48.121666999999995	6.128786000000001	2.621147	1954.7656533000002	4310378.9300730005	1128.6222480000001	2488681.72488	1169.3565081	2578503.282861	148.92949980000003	328398.74023800006	63.69387210000001	140448.919701
1400000US36059521200	1870671.6356095376	2185975.9797619623	5.09999990463	24.2	1.805792163543441	3.1686541737649065	0.6473594548551959	2.8	0.8	1.7	127260.0	67.12837300000001	56.313418999999996	82.24159850207413	11.215261967925207	4.415823	1624.5066266000001	8542756.74798	1362.7847398	7166445.701939999	1990.2466837501938	10466065.825373953	271.40933962379	1427254.2380381618	106.86291659999999	561957.63498
1400000US06071000604	-1970400.965083844	1443282.5704249318	4.40000009537	19.4	2.281089036055924	61.77336276674025	4.304635761589404	10.2	14.7	4.3	64303.0	27.235789	45.301677	52.63488812537375	5.75889403042396	3.520156	528.3743066	1751342.940067	878.8525338	2913033.736131	1021.1168296322506	3384581.211125908	111.72254419022481	370314.1628383519	68.29102639999999	226356.59126800002
1400000US39095010300	1027245.2002896984	2137685.5097706118	9.30000019073	19.7	22.04861111111111	32.11805555555556	1.9675925925925928	40.0	9.3	10.6	23258.0	17.37584	16.513255	13.581263	2.707553	0.195067	342.30404799999997	404127.28672000003	325.3111235	384065.28479	267.55088109999997	315873.014854	53.338794099999994	62972.267673999995	3.8428199	4536.868286
1400000US27123034601	232422.55471988572	2444059.3853304894	7.0	19.3	12.56089074460682	8.107167710508003	46.242171189979125	21.0	8.0	3.5	41201.0	36.842149000000006	21.321230999999997	22.31773	6.508103	1.218218	711.0534757000001	1517933.3809490004	411.49975829999994	878456.0384309998	430.73218900000006	919512.79373	125.6063879	268140.351703	23.511607400000003	50191.799818
1400000US42045406100	1734623.915846808	2061066.028211482	4.80000019073	15.3	21.553659631791646	5.029187247418051	1.2572968118545127	8.4	3.9	5.3	66968.0	30.126642999999998	43.325612	39.075488	6.986511999999999	2.48464	460.93763789999997	2017521.028424	662.8818636	2901429.584416	597.8549664000001	2616807.280384	106.8936336	467872.73561599996	38.01499200000001	166391.37152000002
1400000US35047957500	-769548.1327029854	1417756.98836843	7.80000019073	31.0	0.8038585209003215	71.63527790537437	0.8268259072117593	30.2	4.3	2.9	38352.0	8.336297	19.848710999999998	14.79239	2.126033	0.583822	258.425207	319713.662544	615.310041	761237.764272	458.56408999999996	567317.74128	65.907023	81537.617616	18.098481999999997	22390.741344
1400000US35047957600	-852583.0276717537	1437344.9004637543	6.80000019073	34.6	1.1268079381096534	69.91254624957955	0.0	19.1	5.3	2.1	32644.0	10.594278	21.856096	17.865757	1.8087883842326984	0.997175	366.5620188	345839.611032	756.2209216000001	713470.397824	618.1551922	583209.771508	62.584078094451364	59046.08801489221	34.502255000000005	32551.7807
1400000US41051004200	-2061269.6456154569	2803651.861441613	3.40000009537	11.3	0.9086320040383644	15.699141847551742	1.3629480060575467	11.3	8.0	2.6	69792.0	33.311510999999996	22.296356	38.855270999999995	13.794044268602164	1.309774	376.42007429999995	2324876.975712	251.94882280000002	1556107.277952	439.0645623	2711787.0736319995	155.87270023520446	962713.9375942822	14.800446200000001	91411.747008
1400000US41051010410	-2037069.704890636	2787499.3745952877	5.80000019073	18.4	11.647429171038825	11.836306400839456	2.6442812172088144	22.1	6.7	6.6	40100.0	36.638197	42.402974	40.132836	6.905044926852598	5.763831	674.1428247999999	1469191.6997	780.2147216	1700359.2574	738.4441823999999	1609326.7236	127.0528266540878	276892.3015667892	106.05449039999999	231129.6231
1400000US06059099802	-2004980.3361306645	1420900.8877652702	8.0	29.0	1.2061403508771928	42.81798245614035	41.68494152046784	26.3	12.2	2.9	35530.0	43.360918	38.875184	55.869845999999995	6.9131826771644915	3.21875	1257.466622	1540613.41654	1127.380336	1381235.28752	1620.225534	1985055.62838	200.48229763777024	245625.3805196544	93.34375	114362.1875
1400000US06099000803	-2162263.906979136	1913058.9929967276	7.69999980927	20.2	7.885375494071146	54.9209486166008	8.992094861660078	17.8	8.5	5.2	41680.0	32.406245999999996	40.63217	41.06101368818993	4.40525654557709	2.658972	654.6061691999998	1350692.33328	820.7698340000001	1693548.8456000001	829.4324765014366	1711423.0505237563	88.98618222065721	183611.0928196531	53.711234399999995	110825.95296
1400000US40103956900	-115201.24681281556	1473759.4997804242	7.30000019073	22.8	0.0	4.866648336541105	0.0	7.8	3.8	2.2	59043.0	26.17198	67.442796	40.356289210045624	5.411027	0.607623	596.7211440000001	1545272.21514	1537.6957488	3982025.004228	920.1233939890402	2382756.383828724	123.3714156	319483.267161	13.853804400000001	35875.884789
1400000US40101001500	69301.12703404551	1375695.2959090064	9.89999961853	24.1	1.920146296860713	2.895458701615361	0.3962206644315757	25.0	19.9	2.9	37473.0	10.424342000000001	39.400654	35.653331	1.88456	1.177049	251.22664220000004	390631.36776600004	949.5557614000002	1476460.7073420002	859.2452771000001	1336037.272563	45.417896000000006	70620.11688	28.3668809	44107.557177
1400000US06059110014	-2010050.4836494308	1427158.471755979	4.0	15.2	8.039438756162305	33.82631778536215	15.453166477057264	9.4	8.6	3.1	74318.0	53.736627	58.585181000000006	70.43477500000002	8.839487728550274	1.915167	816.7967303999999	3993598.6453859997	890.4947512	4353933.481558001	1070.6085800000003	5234571.608450001	134.36021347396417	656933.0490103993	29.1105384	142331.38110600002
1400000US06059110303	-2004301.049202981	1430573.7573954607	4.0	22.1	1.4589143960523492	30.787384681398844	29.11392405063291	7.0	6.6	2.7	92656.0	56.98394	67.679982	79.708923	8.149585580243324	6.819074	1259.345074	5279903.944639999	1495.7276022	6270956.412191999	1761.5671983	7385509.969488	180.10584132337746	755108.0015230255	150.7015354	631828.120544
1400000US17031242300	684596.8941128793	2129658.557421325	2.09999990463	8.1	0.3127665624111458	11.799829400056868	5.857264714245095	5.6	1.2	0.6	94639.0	47.98692	22.470752	39.4304782799183	12.847199317251015	1.425771	388.69405199999994	4541434.1218799995	182.0130912	2126609.498528	319.38687406733817	3731661.033933188	104.06231446973321	1215846.0961853187	11.548745099999998	134933.541669
1400000US29510110400	497858.50878560415	1751848.55040925	8.19999980927	26.3	96.25585023400936	0.0	0.0	30.8	18.3	7.6	23906.0	17.487282999999998	20.170237999999998	16.231721999999998	5.3754599999999995	0.644234	459.91554289999993	418050.98739799997	530.4772594	482189.7096279999	426.8942885999999	388035.54613199993	141.374598	128505.74675999998	16.943354199999998	15401.058003999999
1400000US18163003803	741995.9473536743	1692632.486665715	5.69999980927	22.7	11.188554658840792	1.797505502567865	0.9354365370506236	4.5	6.3	3.7	74952.0	24.183481	46.631135	45.43778817150605	8.077491965219483	1.287937	548.9650187	1812600.267912	1058.5267645	3495096.83052	1031.4377914931872	3405653.0990307215	183.35906761048227	605424.1777771307	29.2361699	96533.454024
1400000US08041005111	-745677.7132077464	1792743.1333054344	2.40000009537	8.2	11.578699894204773	24.03902668390737	5.019395791700952	5.8	5.3	5.5	75020.0	29.672699	42.915508	40.41016059779846	7.5394387410274915	1.562735	243.3161318	2226045.87898	351.9071656	3219521.41016	331.3633169019473	3031570.2480468405	61.82339767642542	565608.6943518824	12.814426999999998	117236.3797
1400000US18057110202	840370.5578558459	1945968.241957956	5.69999980927	28.4	1.481980464802964	1.8693162681037383	0.2526103065005052	7.8	6.3	1.4	70237.0	42.27983699999999	67.95087099999999	58.973542	7.291665020986307	4.050923	1200.7473707999998	2969608.9113689996	1929.8047363999997	4772665.326427	1674.8485928	4142124.669454	207.0832865960111	512144.67607901525	115.0462132	284524.678751
1400000US48439101301	-113302.57553781135	1075177.2053785836	6.40000009537	19.5	33.20694472161245	25.982837756934742	0.8381560566753142	13.9	26.5	3.5	58975.0	18.927853	28.616059	29.132549	4.175845	1.024923	369.09313349999996	1116270.130675	558.0131505	1687632.079525	568.0847055	1718092.077275	81.4289775	246270.45887499998	19.9859985	60444.833925
1400000US24031701218	1608097.637265677	1941416.9212420348	6.09999990463	32.2	13.34389857369255	13.026941362916006	20.095087163232964	7.5	3.6	1.9	86915.0	13.55827	11.044333	13.988483	3.020562305626172	0.367501	436.5762940000001	1178417.03705	355.6275226	959918.202695	450.42915260000007	1215808.999945	97.26210624116274	262532.1727934987	11.833532200000002	31941.349415
1400000US26163539100	1045916.2208450538	2231094.901648911	9.39999961853	25.5	91.49659863945578	1.2471655328798186	0.0	35.2	6.3	10.5	21555.0	14.943707999999999	21.746769999999998	17.573614201597174	8.0175346	0.896867	381.064554	322111.62594	554.5426349999999	468751.62734999997	448.12716214072793	378799.2541154271	204.4471323	172817.958303	22.8701085	19331.968184999998
1400000US17185957200	703623.5454296541	1743477.2351187605	6.69999980927	23.5	0.0	2.540597171293871	1.0738606600314302	10.1	6.5	1.5	64223.0	17.835694	62.328565999999995	60.659266	2.8796436680891446	1.219142	419.138809	1145461.7757620001	1464.7213009999998	4002927.4942179997	1425.492751	3895720.040318	67.67162620009489	184939.35529568914	28.649836999999998	78296.956666
1400000US18005010700	863368.3601651395	1844341.523018181	6.5	25.1	3.064664419246093	1.2871590560833588	15.56849524977015	9.2	5.9	5.2	45240.0	18.990399	34.587736	20.19814919156313	2.263406952105176	0.964005	476.65901490000005	859125.65076	868.1521736000001	1564749.17664	506.97354470823456	913764.2694263159	56.811514497839916	102396.53051323816	24.1965255	43611.5862
1400000US39099811600	1272062.632236084	2105594.14858276	8.0	36.0	2.1087021087021087	2.821502821502821	1.0692010692010692	9.3	7.0	2.7	57352.0	24.884717000000002	38.711786	40.927719	5.995666506928115	1.027542	895.849812	1427188.289384	1393.624296	2220198.3506719996	1473.3978840000002	2347286.5400880002	215.84399424941216	343863.4655053413	36.991512	58931.588784
1400000US39099812400	1267359.8076415614	2114209.5082104267	9.80000019073	20.8	9.318637274549095	6.513026052104208	0.4008016032064128	27.3	5.8	8.7	32340.0	15.177809	36.888279000000004	31.842088	4.7667097419289135	1.203974	315.6984272	490850.34306	767.2762032000002	1192966.94286	662.3154304000001	1029773.12592	99.1475626321214	154155.39305398107	25.042659200000003	38936.51916
1400000US18105000903	813772.9185592851	1834986.7327181136	5.30000019073	20.6	4.565868263473054	2.413922155688623	8.08383233532934	29.2	8.5	4.0	36673.0	14.984798	25.282725	23.951899	6.0166219770546965	0.957144	308.68683880000003	549537.497054	520.8241350000001	927193.373925	493.40911940000007	878387.9920270001	123.94241272732675	220647.57776452688	19.7171664	35101.341911999996
1400000US18043070902	880450.0271955876	1744985.4980671057	7.90000009537	20.6	10.835058661145618	10.213940648723256	0.0	31.8	15.0	7.4	33235.0	74.021025	46.522918000000004	39.568347	7.032239000000001	2.130132	1524.833115	2460088.765875	958.3721108000002	1546189.1797300002	815.1079482000001	1315054.012545	144.8641234	233716.46316500002	43.88071920000001	70794.93702
1400000US48201340700	83847.7632096417	721263.0701095117	5.0	15.2	10.0875	32.5125	6.925000000000001	9.0	10.9	3.2	76073.0	22.401477999999997	42.303112000000006	40.99711270797352	6.802762417759018	2.463496	340.50246559999994	1704147.6358939998	643.0073024000001	3218124.6391760004	623.1561131611975	3118773.3550336696	103.40198874993708	517506.5454061818	37.4451392	187405.531208
1400000US06071008404	-1923247.2561040453	1436647.5833481294	4.40000009537	12.7	14.119601328903656	52.22591362126246	5.116279069767442	20.7	9.7	2.7	37500.0	58.35212	55.154641	49.88297533208046	15.99505978927916	4.088049	741.071924	2188204.5	700.4639407	2068299.0374999999	633.5137867174218	1870611.5749530173	203.13725932384534	599814.7420979685	51.9182223	153301.8375
1400000US06037296600	-2032136.491339165	1425342.5880690934	5.90000009537	16.9	5.84173198954834	75.49458753266144	2.1463232549458757	17.8	13.9	9.5	40607.0	41.058641	39.006913	46.023541	4.816097994057951	2.977725	693.8910328999999	1667268.235087	659.2168297	1583953.7161909998	777.7978429	1868877.9293870002	81.39205609957936	195567.2912447112	50.3235525	120916.479075
1400000US24005404102	1627176.961841172	1987315.9653813315	4.0	21.6	36.070569366479546	16.48757016840417	7.586206896551724	2.8	5.3	4.0	70994.0	21.462284	38.941936	27.824555136400154	4.430114253304459	1.483814	463.5853344	1523693.390296	841.1458176	2764643.8043839997	601.0103909462433	1975376.4673535924	95.69046787137631	314511.53129909676	32.050382400000004	105341.891116
1400000US06037143100	-2027178.628412904	1471066.615733416	4.19999980927	19.5	3.0758714969241283	22.100706311232628	9.11369332421964	5.5	7.0	5.3	100948.0	38.930792000000004	29.303949	52.54757256464962	8.52468996362972	3.042164	759.1504440000001	3929985.5908160005	571.4270055	2958175.043652	1024.6776650106676	5304572.35525625	166.23145429077954	860550.402448493	59.322198	307100.371472
1400000US26163522500	1056004.54414936	2221066.1139939213	14.6000003815	27.7	78.89390519187359	0.9593679458239276	0.2821670428893905	68.5	9.6	9.1	13834.0	9.479773999999999	8.807088	12.372962755270468	5.079159	0.546018	262.58973979999996	131143.193516	243.9563376	121837.255392	342.73106832099194	171167.56675641166	140.6927043	70265.085606	15.1246986	7553.613012
1400000US48201410900	58060.25163032105	739932.2131996483	3.0	16.2	2.5015634771732334	13.352095059412134	16.197623514696684	8.5	7.0	3.6	100514.0	32.792047000000004	21.492676	43.914332446040305	11.289750277962593	1.217848	531.2311614	3296059.812158	348.1813512	2160314.835464	711.4121856258529	4414005.2114812955	182.893954502994	1134777.9594391321	19.7291376	122410.773872
1400000US48201411000	56300.33043867372	740458.2245082725	3.5	22.0	1.6231884057971016	8.792270531400966	13.004830917874395	6.8	6.9	1.4	95833.0	33.404886	20.322579	41.18446515547566	10.213898117443359	1.89466	734.9074919999999	3201290.440038	447.096738	1947573.713307	906.0582334204645	3946830.8492446984	224.7057585837539	978828.4982889494	41.68252	181570.95178
1400000US48201432500	45461.57801980698	738936.9248866725	4.80000019073	10.1	10.871620344110418	55.851767820003786	6.485157874834563	32.6	29.1	5.0	31466.0	22.250897000000002	27.575836000000002	37.483411151496696	7.754074670919725	1.617767	224.73405970000002	700146.7250020001	278.5159436	867701.2555760001	378.5824526301166	1179453.0152929951	78.31615417628922	243989.71359516008	16.3394467	50904.656422
1400000US12086000711	1582018.5837444712	441988.1582377599	8.80000019073	23.5	3.078896728672226	92.7036561898653	0.0	28.7	23.2	3.1	30469.0	30.556596	29.166694	36.61715099999999	4.435988030032833	4.367941	718.080006	931028.923524	685.417309	888679.999486	860.5030484999999	1115687.9738189997	104.24571870577158	135160.11928707038	102.6466135	133086.794329
1400000US18089012400	715437.7770473774	2093838.0149786205	8.30000019073	26.8	83.50661625708885	6.474480151228732	0.0	25.8	8.0	6.4	31918.0	18.567811	30.206806999999998	22.590114	3.759760523675707	0.988727	497.6173348	592647.391498	809.5424276	964140.8658259999	605.4150552	721031.258652	100.76158203450895	120004.03639468121	26.4978836	31558.188386
1400000US41051006601	-2062850.7373153733	2790279.878696857	4.69999980927	34.9	0.7092198581560284	3.2702915681639086	0.7092198581560284	3.4	0.0	2.7	108173.0	42.28693799999999	21.995421	38.661532	11.055638306442406	0.444946	1475.8141361999997	4574304.944273999	767.6401929	2379310.675833	1349.2874668	4182133.9010360003	385.84177689483994	1195921.5625227944	15.5286154	48131.143658
1400000US12086015900	1572849.0006136417	426507.5489106218	5.5	31.2	0.0	90.9722222222222	0.827991452991453	8.5	22.3	3.6	63156.0	33.844067	30.626688	45.71956879754199	4.0441243723529405	6.377428	1055.9348904	2137455.895452	955.5526656000001	1934259.107328	1426.45054648331	2887465.086977562	126.17668041741175	255410.71886032232	198.9757536	402772.84276800003
1400000US18089012500	715815.4408893518	2091505.3035310032	6.90000009537	27.9	78.65972674040339	11.841249186727392	0.3253090435914118	19.4	9.1	13.1	43517.0	17.05431	34.535269	25.294131	3.108457522243665	0.993361	475.815249	742152.40827	963.5340051	1502871.301073	705.7062549	1100724.698727	86.72596487059825	135270.74599547757	27.7147719	43228.090637
1400000US42041011700	1587751.1860147414	2063700.7624103732	5.40000009537	26.2	0.1470828566759274	1.7649942801111294	1.193005393038078	2.1	3.8	1.6	87800.0	20.014474999999997	23.97457	34.944773363795576	5.781099345161808	1.761543	524.379245	1757270.9049999998	628.133734	2104967.246	915.5530621314441	3068151.1013412517	151.46480284323937	507580.5225052067	46.1524266	154663.4754
1400000US26099215300	1052211.4706174233	2263643.317516424	5.0	22.4	6.64869721473495	1.7520215633423182	0.651392632524708	4.7	7.0	4.1	78750.0	50.667799	45.412371	58.00049613659507	11.370870834005856	1.761156	1134.9586976	3990089.17125	1017.2371103999999	3576224.21625	1299.2111134597294	4567539.070756862	254.70750668173116	895456.0781779612	39.4498944	138691.035
1400000US25009210800	2023566.3277986783	2438497.79895885	7.80000019073	24.1	3.6849863129079807	16.04548325963361	0.0	13.9	3.3	1.2	50440.0	35.809733	22.577487	30.78357766665436	5.538133	2.518863	863.0145653000001	1806242.93252	544.1174367000001	1138808.4442800002	741.8842217663702	1552723.657506046	133.46900530000002	279343.42852	60.70459830000001	127051.44972
1400000US06059062627	-1993135.8507577237	1406183.1759746375	7.0	23.6	2.5922795153564384	10.904480135249363	44.97041420118343	50.7	5.2	2.8	53316.0	35.280353	41.148953	62.93233470243596	3.6577990000000002	1.114043	832.6163308	1881007.3005479998	971.1152908	2193897.578148	1485.2030989774887	3355300.3569950755	86.32405640000002	195019.211484	26.2914148	59396.316587999994
1400000US48439111202	-119635.94050892968	1062900.8211441585	6.5	15.3	24.551658466910016	52.10284081891763	0.7935248373274084	18.8	24.9	5.2	43049.0	16.452685000000002	31.345588	29.879948	2.8411692363526324	0.990457	251.72608050000005	708271.636565	479.5874964	1349396.217812	457.1632044	1286301.881452	43.46988931619528	122309.49445574447	15.153992100000002	42638.183393
1400000US42029306503	1703798.9927533586	2051364.2286773024	4.90000009537	15.2	6.243902439024391	50.016260162601625	0.0	8.6	18.6	1.0	71957.0	23.815314	24.894426	30.746017000000002	6.971483768461018	1.17354	361.9927728	1713678.549498	378.39527519999996	1791328.211682	467.3394584	2212391.145269	105.96655328060746	501647.05752714945	17.837808	84444.41778
1400000US06001450743	-2233644.0749830664	1934611.9702356595	2.0	7.4	5.341113105924596	5.789946140035907	60.83183722321963	4.3	2.0	1.9	128737.0	73.771224	34.593584	44.91477168948421	6.247588228635731	1.738697	545.9070576	9497086.064088	255.9925216	4453474.223408	332.36931050218317	5782192.962989129	46.23215289190441	804295.7657898781	12.8663578	223834.635689
1400000US36047045800	1831561.891808172	2170329.3748718123	5.90000009537	27.5	2.416918429003021	11.63141993957704	0.0	7.5	1.1	2.0	86250.0	31.396038	17.491514000000002	33.935932	7.029041199999999	0.62501	863.3910450000001	2707908.2775	481.01663500000006	1508643.0825000003	933.2381300000001	2926974.1350000002	193.29863299999997	606254.8034999999	17.187775	53907.112499999996
1400000US36047046202	1831154.826653218	2170095.5176242418	6.0	21.1	1.235839340885685	9.114315139031923	2.9866117404737382	21.9	6.8	3.3	61250.0	25.69931	14.019727999999999	28.88366911930644	5.3596988	0.396462	542.255441	1574082.7375	295.8162608	858708.34	609.4454184173659	1769124.7335575195	113.08964468000002	328281.5515	8.3653482	24283.2975
1400000US17031837800	684371.5225463809	2127980.172866644	3.59999990463	10.5	68.59535591929958	8.03197563760944	5.862200228397412	30.7	6.8	5.2	59915.0	31.596212	33.720224	28.920806011146265	7.206538	0.940466	331.760226	1893087.04198	354.06235200000003	2020347.22096	303.6684631170358	1732790.0921578284	75.668649	431779.72427	9.874893	56348.02039
1400000US36047057400	1834208.2886407853	2168128.7819946264	5.59999990463	30.3	0.0699790062981105	4.5836249125262425	50.38488453463961	8.9	3.6	2.5	85673.0	28.584995999999997	24.208773	54.44387627156303	7.720911868148988	1.338616	866.1253787999999	2448962.3623079997	733.5258219000001	2074038.2092290001	1649.6494510283599	4664370.211813619	233.94362960491435	661473.6824799282	40.5600648	114683.248568
1400000US12057011615	1319353.0268974754	642212.2910520459	4.80000019073	10.9	4.98960498960499	64.78170478170479	3.7006237006237006	19.3	23.9	4.9	41513.0	24.918256999999997	37.056754999999995	35.67872440692985	5.1124821932759525	3.904458	271.6090013	1034431.6028409998	403.91862949999995	1538337.070315	388.8980960355354	1481130.8863048789	55.726055906707884	212234.47328946463	42.5585922	162085.764954
1400000US17197883305	645169.0962414579	2075382.936140305	4.80000019073	27.5	0.0	13.27922077922078	0.0	5.8	0.9	3.8	97455.0	53.232674	52.397351	43.258154	8.34577580500329	7.015937	1463.898535	5187790.24467	1440.9271525	5106383.841705	1189.599235	4215723.39807	229.5088346375905	813337.5810765957	192.9382675	683738.140335
1400000US42013100300	1469397.03711413	2079801.671627304	7.19999980927	17.3	2.336448598130841	0.0311526479750778	0.0	23.4	10.4	4.8	41594.0	13.526776	27.076761	26.838105	4.697788231960674	2.223674	234.01322480000002	562632.720944	468.42796530000004	1126230.797034	464.2992165	1116304.13937	81.27173641291967	195399.80372017226	38.469560200000004	92491.496356
1400000US05045030200	341092.38913887826	1360666.178017575	8.10000038147	19.5	0.0	1.9618239660657475	0.0706963591375044	22.5	8.9	1.1	49537.0	21.612181	83.711296	60.45189764430694	5.109902167884325	4.695799	421.4375295	1070602.610197	1632.370272	4146806.4699520003	1178.8120040639853	2994605.653606033	99.64309227374434	253129.22369048581	91.56808050000001	232615.795063
1400000US17031410700	692607.7472545317	2118970.707089208	3.5	17.5	20.99725526075023	5.169258920402562	16.834400731930465	38.3	3.7	3.4	39514.0	30.861281	19.795224	28.315502999999996	6.0631938517010555	0.389515	540.0724175	1219452.6574340002	346.41642	782188.481136	495.52130249999993	1118858.7855419999	106.10589240476847	239581.0418561155	6.8165125	15391.29571
1400000US17031490300	691272.7485930815	2110686.2090881136	7.30000019073	27.1	94.7871416159861	0.0	0.0	15.9	7.0	7.6	57301.0	26.033044	31.361585	29.167384000000002	5.253460528350874	1.167859	705.4954924	1491719.454244	849.8989535000001	1797050.182085	790.4361064000001	1671320.270584	142.3687803183087	301028.5417350334	31.6489789	66919.488559
1400000US20173007301	-108506.59943325732	1630094.7247146922	6.09999990463	32.8	4.555141182738413	2.1843367075119877	2.983484283431007	6.7	4.1	3.1	94300.0	28.201529	30.0864	41.423888	5.946341579761627	1.273841	925.0101512	2659404.1847	986.8339199999999	2837147.52	1358.7035263999999	3906272.6383999996	195.04000381618133	560740.0109715214	41.7819848	120123.2063
1400000US20173007500	-111799.47848462744	1631070.917337818	6.40000009537	11.6	70.67833698030634	3.4281546316557256	5.215171407731583	24.3	16.8	6.6	31125.0	19.569190000000003	18.854386	14.23431	3.15315	0.848162	227.00260400000002	609091.0387500001	218.7108776	586842.76425	165.117996	443042.89875	36.57654	98141.79375	9.8386792	26399.04225
1400000US48201210800	63281.19521446971	746782.8629210098	7.90000009537	14.2	32.11678832116788	62.530413625304135	0.0	31.2	34.6	6.0	32639.0	17.902735	23.872216	24.282120000000003	3.830962635818156	0.880132	254.21883699999998	584327.367665	338.9854672	779165.2580240001	344.806104	792544.1146800001	54.39966942861781	125038.7894704688	12.4978744	28726.628348000002
1400000US06037702801	-2035584.5150669808	1457386.9994489427	4.40000009537	25.0	3.8042316734344954	34.53729429365249	19.042530455225474	9.3	7.5	2.7	62061.0	43.497829	28.129117	43.57578099999999	7.176759117133921	2.559632	1087.445725	2699518.765569	703.227925	1745721.130137	1089.3945249999997	2704356.5446409993	179.41897792834803	445396.8475684483	63.9908	158853.321552
1400000US13121009603	1065476.1943849735	1261715.1872265649	3.5	16.4	15.05175983436853	6.521739130434782	4.265010351966874	9.3	8.5	1.2	83243.0	90.26085499999999	33.720953	68.946483	17.784558814784155	1.849057	1480.2780219999997	7513584.3527649995	553.0236292	2807033.290579	1130.7223212	5739312.084369	291.6667645624601	1480440.0294190773	30.324534799999995	153921.051851
1400000US49035113521	-1333291.14739712	2073292.0005655312	3.79999995232	15.9	1.4388489208633095	28.14939537731517	2.219500994948722	4.9	5.9	1.0	75222.0	31.715121	43.595741000000004	33.73162335862897	3.832072028434892	3.452157	504.2704239	2385674.831862	693.1722819	3279358.8295020005	536.3328114022007	2537360.1722827884	60.929945252114784	288256.12212292943	54.889296300000005	259678.153854
1400000US12081000601	1328068.6912070997	585563.6414321205	6.5	17.8	14.99007279947055	23.16346790205162	0.0	18.2	22.6	4.3	41620.0	22.376281000000002	36.839353	33.53437872273897	7.158142961046838	2.253415	398.29780180000006	931300.8152200001	655.7404834000001	1533253.87186	596.9119412647538	1395700.842440396	127.41494470663373	297921.9100387694	40.110787	93787.1323
1400000US13121005800	1063691.1655472594	1249968.0590272583	6.30000019073	18.4	71.46720757268425	2.704530087897228	3.8539553752535496	22.2	22.7	9.6	42679.0	55.66791	29.29521	30.193525	7.4237329999999995	2.353768	1024.289544	2375850.73089	539.0318639999999	1250290.26759	555.5608599999999	1288629.453475	136.5966872	316837.50070699997	43.309331199999995	100456.464472
1400000US06037216200	-2028879.258553326	1461021.747970947	3.20000004768	14.4	17.791623399100036	18.18968501211492	17.324333679473867	11.0	13.3	2.8	88854.0	33.307464	26.001934	40.358952910693425	7.797454891977278	2.225447	479.62748160000007	2959501.406256	374.4278496	2310375.843636	581.1689219139853	3586054.4019267536	112.2833504444728	692835.056971749	32.0464368	197739.867738
1400000US33007950900	1954700.599194856	2629668.266617175	6.5	39.1	0.4256712508185986	3.077930582842174	0.91683038637852	4.2	3.1	2.3	59290.0	19.505942	17.233171000000002	29.212798	2.844633	0.396021	762.6823322	1156507.30118	673.8169861000001	1021754.7085900002	1142.2204018	1732026.79342	111.2251503	168658.29057	15.4844211	23480.08509
1400000US48285000100	-76715.70006469468	701471.0408760629	8.39999961853	34.9	2.0285087719298245	10.992324561403509	0.0	9.7	10.1	1.1	51100.0	15.589995	45.195212999999995	41.05153474345881	4.38849801956762	1.225488	544.0908254999999	796648.7445	1577.3129336999998	2309475.3842999996	1432.6985625467123	2097733.425390745	153.15858088290992	224252.24879990536	42.769531199999996	62622.436799999996
1400000US22071001744	578937.8928274413	791745.3097263612	5.19999980927	12.3	98.16906895208416	0.7206856252434749	0.506427736657577	34.2	8.4	6.4	20153.0	11.613863	16.900071	15.744245000000001	4.428779620533699	0.327772	142.8505149	234054.18103900002	207.87087330000003	340587.130863	193.65421350000003	317293.769485	54.4739893325645	89253.19569261563	4.0315956	6605.589116
1400000US22071002800	571614.8599305523	784892.8382511995	10.8999996185	22.3	90.63462723351816	0.5545286506469501	0.0	49.5	11.2	10.7	14286.0	11.877262	14.938790000000001	16.533097386482197	6.325667	0.428621	264.8629426	169678.564932	333.135017	213415.55394	368.68807171855303	236191.82926328466	141.0623741	90368.478762	9.558248299999999	6123.279606
1400000US41005022103	-2047885.0295840965	2779841.359987766	3.70000004768	15.4	1.075926152341362	6.687859151485512	18.47414109304316	9.1	1.7	1.4	92766.0	46.698672	45.655716999999996	50.519893503270545	8.745162225514546	0.82449	719.1595488	4332049.006752	703.0980417999999	4235298.243221999	778.0063599503665	4686528.440724395	134.67549827292402	811253.7190120824	12.697146	76484.63934
1400000US04013108602	-1474468.5929172153	1284398.884896245	4.90000009537	11.6	3.93546441495778	37.78648974668275	5.081423401688782	21.7	18.9	1.8	47017.0	25.777537	28.96411	34.13411557150866	8.54847541923178	2.215856	299.0194292	1211982.457129	335.983676	1361805.55987	395.95574062950044	1604883.7118256227	99.16231486308864	401923.6687860206	25.7039296	104182.901552
1400000US04013113700	-1469116.9290751906	1278330.6843023004	4.09999990463	5.8	21.59472571215325	49.74499315835303	0.671725338972509	20.4	22.2	4.0	41695.0	25.054129	34.306883	29.397332748415995	7.071596045404066	4.013355	145.3139482	1044631.908655	198.9799214	1430425.486685	170.50452994081277	1225721.7889452048	41.01525706334358	294850.1971131225	23.277458999999997	167336.836725
1400000US48029180602	-247911.475844757	714785.8208770214	10.6000003815	30.7	6.771527592641963	67.60863769661424	1.626233004532125	17.5	17.2	1.3	38389.0	13.502043	23.930777	32.863391888912105	3.824878517416652	1.164278	414.5127201	518329.928727	734.6748538999999	918678.598253	1008.9061309896016	1261592.7512234468	117.42377048469122	146833.26140510786	35.7433346	44695.468142
1400000US12103025017	1306972.5929896603	619089.7550347854	11.3000001907	45.9	1.6985138004246283	5.35031847133758	2.547770700636943	10.6	18.1	2.1	31914.0	22.335341	28.267215	26.41848288718642	5.554883601223861	2.86851	1025.1921519	712810.0726739999	1297.4651685	902119.89951	1212.6083645218566	843119.4628616675	254.9691572961752	177278.5552494583	131.664609	91545.62814
1400000US47037016000	822271.762307653	1495021.5051123314	6.59999990463	15.3	47.08994708994709	8.148148148148149	0.0	19.4	12.6	2.9	37083.0	25.577517999999998	40.728634	34.58208979999999	12.827743338395464	2.9783	391.3360254	948491.0999939999	623.1481002	1510339.934622	529.1059739399999	1282407.6360533996	196.26447307745062	475691.206217719	45.56799	110444.2989
1400000US39035185101	1193191.417773883	2150517.5822162866	6.5	22.7	76.82926829268293	1.867378048780488	1.7911585365853655	10.4	5.0	4.1	55675.0	19.158907	25.016774	22.078476000000002	6.977435495198795	1.533148	434.9071889	1066672.147225	567.8807698	1392808.8924500002	501.18140520000003	1229219.1513	158.38778574101264	388468.7211951929	34.8024596	85358.0149
1400000US33011002300	1967001.6019281636	2474731.7848007083	5.80000019073	18.2	7.404479578392621	5.3227931488801055	2.266139657444005	15.6	9.7	5.7	64018.0	29.099995999999997	21.365059000000002	29.687648999999997	5.0516279666837685	0.864526	529.6199271999999	1862923.543928	388.84407380000005	1367748.347062	540.3152117999999	1900543.9136819998	91.93962899364458	323395.1191711615	15.7343732	55345.225468000004
1400000US48201331602	65537.36125922222	728484.6653642182	4.90000009537	12.7	68.03699897225077	21.428571428571427	1.5416238437821173	15.7	25.3	5.5	37347.0	19.29551	48.348261	34.03153528667511	8.410567352069304	2.429629	245.052977	720629.41197	614.0229147	1805662.503567	432.20049814077385	1270975.7483514552	106.81420537128015	314109.4588977323	30.856288299999996	90739.35426299999
1400000US39035104900	1180575.6123842162	2139573.8106343057	7.40000009537	13.8	16.323024054982817	52.40549828178695	0.3436426116838488	33.1	10.8	9.7	29814.0	14.990694	18.303702	18.352422	7.170350605315345	1.018414	206.8715772	446932.550916	252.59108760000004	545706.571428	253.2634236	547159.109508	98.95083835335177	213776.8329468717	14.0541132	30362.994995999998
1400000US42101012000	1743781.22126584	2077795.8607195732	4.40000009537	18.7	58.14814814814815	4.285714285714286	8.571428571428571	19.8	4.3	2.8	58875.0	35.05294	50.712497	41.505446	10.165916600732112	0.823562	655.489978	2063741.8425	948.3236939	2985698.260875	776.1518401999999	2443633.13325	190.10264043369048	598518.3398681032	15.4006094	48487.21275
1400000US10001040202	1729527.2641797636	1990269.8931450103	5.80000019073	21.4	27.26092089728453	5.702479338842975	0.7260920897284534	5.4	6.0	2.5	74146.0	24.595492999999998	68.197216	48.91805156477808	9.397171178008147	1.402698	526.3435501999999	1823657.4239779997	1459.4204223999998	5056550.777536	1046.846303486251	3627077.851322036	201.09946320937433	696762.654164592	30.0177372	104004.445908
1400000US39035123700	1170139.3352822198	2134135.1995944884	6.80000019073	26.3	9.89544436146378	13.330843913368184	8.588498879761016	6.2	4.6	2.6	66250.0	17.519928	19.308694	24.829155	6.3367607418337535	0.785141	460.7741064	1160695.23	507.8186522	1279200.9775	653.0067765	1644931.51875	166.6568075102277	419810.3991464862	20.6492083	52015.59125
1400000US48177000100	-133540.44430778714	731530.8113217734	7.40000009537	27.2	7.438271604938272	50.956790123456784	0.1851851851851852	8.5	17.6	1.7	49615.0	17.374992000000002	50.775601	48.689568	6.6307442164053585	0.79511	472.59978240000004	862060.2280800001	1381.0963472	2519231.443615	1324.3562496	2415732.91632	180.35624268622576	328984.37429695186	21.626991999999998	39449.38265
1400000US48177000600	-147798.13611077206	694461.3782511689	7.19999980927	23.8	2.4165707710011506	39.08707326428845	0.0	13.9	18.0	1.4	63125.0	20.849205	55.239931	62.49468100000001	7.225678639332068	0.765074	496.21107900000004	1316106.065625	1314.7103578	3487020.6443749997	1487.3734078000002	3944976.7381250006	171.97115161610324	456120.96410783683	18.2087612	48295.29625
1400000US17031840800	682889.745640194	2122919.4379893634	5.5	8.8	0.9838146620120596	98.50841002856237	0.0	29.8	17.3	4.5	34773.0	12.785778	15.460997	23.870105999999996	2.2284319999999997	0.510522	112.51484640000001	444599.85839400004	136.0567736	537625.2486810001	210.05693279999997	830035.1959379999	19.6102016	77489.265936	4.492593600000001	17752.381506
1400000US24005452500	1657636.5076671056	1975635.3571706107	6.90000009537	24.3	2.097723202865183	7.444359171143515	0.0	13.1	4.2	3.6	58581.0	23.122331000000003	51.101575	33.142603	9.637331701096322	3.587686	561.8726433	1354529.2723110002	1241.7682725	2993581.3650749996	805.3652529000001	1941526.8263430002	234.18716033664063	564564.5283819237	87.18076980000001	210170.233566
1400000US17197880111	655368.9279728429	2105010.996150014	3.90000009537	15.0	17.953563714902806	35.475161987041034	3.968682505399568	1.7	10.0	3.5	84167.0	27.166565	28.027286	31.532675623593143	3.510076518965816	1.046882	407.498475	2286528.2763549997	420.40929	2358972.580762	472.99013435389713	2654010.709210964	52.651147784487236	295432.61037179583	15.703230000000001	88112.91729400001
1400000US40017301008	-152024.1009352211	1376852.455244704	4.80000019073	16.7	3.2933255269320845	6.001170960187354	12.5	3.4	6.5	2.2	105351.0	49.679227000000004	98.26964199999999	105.82352692348535	13.180524686081416	2.683645	829.6430909000001	5233756.2436770005	1641.1030213999998	10352805.054342	1767.2528996222052	11148614.384916104	220.11476225755965	1388581.4562033631	44.8168715	282724.684395
1400000US06031001402	-2080626.113065351	1709059.0267952872	7.69999980927	18.5	0.6457564575645757	80.85793357933579	0.0	31.5	3.3	5.5	35433.0	9.485488	13.184732	12.570448	1.7809050000000002	0.331066	175.481528	336099.296304	243.917542	467174.608956	232.553288	445408.683984	32.946742500000006	63102.806865000006	6.124721	11730.661578000001
1400000US06039000502	-2099844.9300042745	1810781.5986898933	4.40000009537	11.1	6.363074068346992	82.59625792484924	0.4406989330446884	14.2	5.4	7.0	51829.0	14.075398999999999	22.427531000000002	19.750767484734574	2.58422617880343	0.938841	156.23692889999998	729513.854771	248.94559410000002	1162396.504199	219.23351908055378	1023662.5279663083	28.68491058471807	133937.85862120296	10.4211351	48659.190189
1400000US48037010500	179554.9951582558	1152805.631922816	7.80000019073	18.6	66.18933969769292	7.319013524264122	1.1933174224343674	39.5	29.8	2.0	23750.0	7.384684	18.484963999999998	14.4640604	2.56394	1.029858	137.3551224	175386.245	343.8203304	439017.89499999996	269.03152344	343521.4345	47.68928400000001	60893.575000000004	19.155358800000002	24459.1275
1400000US26121001700	783074.2750889026	2293671.4598261686	6.09999990463	25.9	2.920284135753749	3.0386740331491717	1.282557221783741	5.8	4.8	1.0	64111.0	41.308412	57.492187	55.291049515499516	7.754072799947391	3.79519	1069.8878708	2648323.601732	1489.0476433	3685881.600757	1432.0381824514375	3544764.4754881896	200.8304855186374	497121.3612774272	98.29542099999999	243313.42609
1400000US06037269905	-2034586.2965895436	1458344.8775999958	2.09999990463	7.8	12.81008540056934	25.62017080113868	20.78080520536804	10.8	8.8	4.5	80119.0	30.652372	24.954473	42.867471	7.272621752659611	1.384245	239.0885016	2455837.392268	194.64488939999998	1999327.422287	334.3662738	3434498.909049	56.72644967074496	582675.1822013353	10.797111	110904.325155
1400000US06037502402	-2008002.887810168	1446392.51254521	4.59999990463	21.6	0.0516262261228704	91.48167268972638	0.2839442436757873	4.3	14.9	6.9	80208.0	25.001621	42.271777	51.08496254755251	5.964154943377712	1.903632	540.0350136000001	2005330.017168	913.0703832	3390534.689616	1103.4351910271341	4097422.6760140914	128.82574677695857	478372.9396984395	41.1184512	152686.515456
1400000US06037406200	-1988229.7057750835	1453603.8479927774	6.0	25.4	3.940801927379108	60.47151953192221	19.428669764240237	13.4	8.0	3.7	49833.0	23.306936	38.752140999999995	44.72113900000001	4.895948194992308	4.421205	591.9961744	1161454.541688	984.3043813999998	1931135.4424529998	1135.9169306000001	2228588.5197870005	124.35708415280462	243979.7864010517	112.29860699999999	220321.90876499997
1400000US06065031002	-1949033.8526712784	1430229.2921296065	5.0	13.7	4.382929642445213	79.89234909650135	0.0	19.5	16.7	3.5	59677.0	26.733680999999997	47.129248000000004	37.817307522095035	4.436722692172433	4.784772	366.25142969999996	1595385.8810369999	645.6706976	2812532.132896	518.097113052702	2256823.4609960653	60.78310088276233	264770.3001007743	65.5513764	285540.838644
1400000US48439105701	-126940.63380390484	1066651.8029027216	6.90000009537	18.3	13.167093917501749	41.08599394080634	1.654625961314379	11.9	20.2	3.8	76575.0	19.483362	36.351902	34.800496	4.1899273440726335	2.19057	356.5455246	1491938.44515	665.2398066000001	2783646.8956500003	636.8490768	2664847.9812000003	76.6756703965292	320843.6863723619	40.087431	167742.89775
1400000US06107001200	-2051821.8760057949	1728515.1809369284	8.0	27.1	2.3293172690763053	34.61847389558233	2.7309236947791167	28.5	8.2	2.6	26591.0	111.15918500000001	37.274887	46.83415558293816	5.952213000000001	1.693544	3012.4139135000005	2955833.8883350003	1010.1494377	991176.520217	1269.2056162976241	1245367.0311059086	161.30497230000003	158275.29588300004	45.8950424	45033.028504
1400000US36015001000	1566456.8104314888	2278687.3680254123	7.69999980927	13.7	4.828504828504829	9.357309357309356	0.0	24.6	3.3	4.7	26466.0	12.577579	15.127286	12.443750999999999	6.07625495330162	0.497527	172.3128323	332878.205814	207.2438182	400358.751276	170.4793887	329336.313966	83.24469286023219	160814.1635940807	6.8161198999999995	13167.549582
1400000US25009260100	2003953.867692036	2462095.295243252	6.40000009537	15.0	7.103337497769052	48.31340353382117	0.5711226128859539	22.0	2.7	7.6	35051.0	33.707791	25.022762	46.579434590546086	6.121596	1.436773	505.616865	1181491.782341	375.34143	877072.830862	698.6915188581913	1632655.761833231	91.82394000000001	214568.061396	21.551595000000002	50360.330423
1400000US06037575300	-2021330.7589607427	1428100.7069766775	6.0	14.2	10.298165137614678	60.3440366972477	19.65596330275229	24.1	12.9	9.2	37969.0	48.263391000000006	34.333198	44.34785	5.1076752098404485	3.633688	685.3401522	1832512.6928790002	487.5314116	1303597.1948620002	629.73947	1683843.5166500001	72.52898797973437	193933.320042432	51.5983696	137967.499672
1400000US35001000712	-947649.0342828532	1388011.9766756892	4.69999980927	19.7	3.019235451667884	41.611882152422695	4.0418797175553935	13.3	3.0	3.2	41461.0	38.094616	36.274592999999996	36.31853699999999	4.1804079863769985	2.302471	750.4639352	1579440.8739760001	714.6094820999999	1503980.9003729997	715.4751788999998	1505802.8625569998	82.35403733162687	173323.89552317673	45.3586787	95462.75013100001
1400000US12086009315	1579258.9899247815	444215.7887130528	10.3999996185	36.4	1.465201465201465	94.2918192918193	0.0	11.3	12.0	1.9	22039.0	17.593601	20.353384000000002	24.44552239863765	3.617192997033838	2.878136	640.4070763999999	387745.372439	740.8631776000001	448568.22997600003	889.8170153104104	538754.8681435751	131.6658250920317	79719.31646162875	104.76415039999999	63431.239304
1400000US04013112502	-1487843.4428498948	1282795.8527067478	4.80000019073	10.7	1.504102096627165	90.53479185657856	0.0	16.9	32.5	4.5	48480.0	18.808156	32.125161	25.696890819336325	2.519047	2.128924	201.24726919999998	911819.4028800001	343.73922269999997	1557427.80528	274.95673176689866	1245785.266921425	26.9538029	122123.39856	22.779486799999997	103210.23552
1400000US04013116205	-1470502.1167109776	1269848.8606582333	3.90000009537	10.3	13.071460275188636	54.21660008877053	1.7976031957390146	13.6	15.1	3.5	50726.0	27.132304	42.797847000000004	33.39845731702997	6.320698279464313	3.116586	279.4627312	1376313.252704	440.81782410000005	2170963.586922	344.00411036540874	1694170.1458636625	65.10319227848242	320623.74092410674	32.1008358	158091.941436
1400000US26049011902	1010461.9259474628	2298102.140732654	5.80000019073	19.1	0.4761904761904762	0.3741496598639455	0.0	7.5	3.5	3.6	61509.0	43.996937	61.896357	52.383883	12.09176802929773	2.160163	840.3414967000001	2706207.597933	1182.2204187000002	3807183.022713	1000.5321653	3222080.259447	230.95276935958668	743752.5597140741	41.2591133	132869.465967
1400000US18075963100	923257.0754772652	1988836.7469793053	9.19999980927	28.4	0.8374771002355403	5.993195498560587	0.0	14.3	8.6	2.6	35849.0	20.259384	30.361107999999998	22.381353104070328	2.7213715115277197	0.214299	575.3665056	726278.657016	862.2554671999999	1088415.360692	635.6304281555973	802349.1274278172	77.28695092738724	97558.44731675723	6.0860916	7682.404850999999
1400000US06111007611	-2071123.8126050404	1497088.6829672398	3.40000009537	14.0	0.1784348712719857	82.92123374968136	4.894213612031609	7.0	10.8	3.5	73750.0	76.214826	53.787241	54.207999006163305	5.452432458665776	3.278128	1067.007564	5620843.4175	753.021374	3966809.02375	758.9119860862863	3997839.9267045436	76.33405442132087	402116.89382660104	45.893792000000005	241761.94
1400000US26099262700	1059003.0171227383	2237726.707819601	6.80000019073	20.8	21.819262782401903	2.001585414189457	14.149821640903689	8.8	5.8	4.8	53676.0	19.538122	31.511006	31.385514704278602	5.561539938634287	1.802447	406.39293760000004	1048728.2364720001	655.4289248	1691384.7580559999	652.8187058489949	1684648.8872668582	115.68003072359318	298521.21774613403	37.4908976	96748.14517199999
1400000US40143007410	12517.164516296329	1446378.693438053	5.09999990463	10.7	16.34146341463415	16.21951219512195	5.243902439024391	16.6	23.6	4.5	47946.0	27.570437	49.2185	49.20590423222321	4.988108	2.981367	295.00367589999996	1321892.1724019998	526.6379499999999	2359830.201	526.5031752847883	2359226.2843181742	53.3727556	239159.82616800003	31.9006269	142944.622182
1400000US40143007415	17285.84876730791	1444766.9935456612	5.30000019073	17.2	4.443127962085308	8.767772511848342	3.080568720379147	9.2	7.3	2.2	64211.0	27.193546	41.911894	41.815084999999996	4.36133	1.721995	467.7289912	1746124.782206	720.8845767999999	2691204.6256339997	719.2194619999999	2684988.4229349997	75.01487599999999	280045.36063	29.618313999999998	110571.020945
1400000US40143007510	17286.48305013688	1443142.25228474	5.30000019073	15.9	6.011225783088901	6.319029512945863	1.249321021184139	7.9	6.7	2.5	57413.0	66.515841	42.261653	44.44733345280955	5.615138106152887	4.889179	1057.6018718999999	3818873.979333	671.9602827000001	2426368.283689	706.7126018996719	2551854.755526155	89.28069588783092	322381.92408855574	77.7379461	280702.43392700003
1400000US42003140800	1346354.1018933076	2049726.3350057036	4.30000019073	22.9	2.2509471807443724	3.0978381992422555	12.54735903721863	20.8	3.2	1.9	80804.0	32.642002	15.036211000000002	24.864939000000003	7.739430258087209	0.460497	747.5018458	2637604.329608	344.3292319	1214985.993644	569.4071031000001	2009186.5309560003	177.23295291019707	625376.9225744788	10.545381299999999	37209.999588
1400000US29077001900	237036.8401126696	1580489.0284531063	7.09999990463	18.0	5.661577608142494	10.49618320610687	0.0	19.3	16.7	8.1	31288.0	16.338446	38.051152	20.87556	3.016486	1.034777	294.092028	511197.29844800005	684.920736	1190544.443776	375.76008	653154.52128	54.296748	94379.813968	18.625986	32376.102776000003
1400000US25017342202	2017014.3340389556	2424242.8446218297	5.80000019073	22.1	20.70382738248138	20.52401746724891	5.008990495761624	9.4	3.5	2.2	65129.0	49.768786999999996	24.897865	50.444024	9.780467	2.586079	1099.8901927	3241391.328523	550.2428165	1621573.049585	1114.8129304000001	3285368.839096	216.1483207	636992.035243	57.1523459	168428.739191
1400000US25017351300	2014346.2491249808	2419265.337321966	4.5	20.0	6.305442339966436	3.4524094941261088	13.785662910573004	7.4	2.9	3.9	88868.0	38.190104	14.005208	35.194256	7.384609	0.560936	763.8020799999999	3393878.1622719998	280.10416	1244614.824544	703.88512	3127643.142208	147.69218	656255.432612	11.21872	49849.260448
1400000US06037432802	-2002024.259500756	1457133.376159694	4.40000009537	11.1	0.0	72.5231435887335	24.30569233799488	25.7	15.6	9.8	39474.0	28.689076000000004	36.028698	52.08076469425477	4.11109	2.356147	318.44874360000006	1132472.586024	399.9185478	1422196.824852	578.0964881062279	2055836.1055410127	45.633098999999994	162281.16666	26.1532317	93006.546678
1400000US06085503401	-2240077.7913071765	1894514.1943049843	3.70000004768	17.8	1.1190689346463742	76.0519247985676	14.368845120859444	8.0	8.3	4.8	79318.0	59.458892	32.185718	43.94429192376592	5.167035097259709	4.158175	1058.3682776	4716160.395656	572.9057804	2552906.780324	782.2083962430333	3485573.346809265	91.97322473122283	409838.88984444557	74.01551500000001	329818.12465
1400000US06029004901	-2062017.5405862348	1667981.397688865	5.59999990463	15.8	0.1023366877025413	79.5667746887259	16.152140542384444	23.0	7.6	6.7	34127.0	10.680085	16.957441	15.788941999999999	1.557375494645583	0.767969	168.74534300000002	364479.260795	267.9275678	578706.589007	249.4652836	538829.2236339999	24.60653281540021	53148.55350576981	12.1339102	26208.478063
1400000US48029140800	-239795.33430029955	703477.4575098897	7.19999980927	16.1	1.678376268540203	90.37861046057768	0.624512099921936	20.0	27.8	2.9	43299.0	14.539308000000002	29.536497	35.98487434414825	4.555713051607299	0.892254	234.08285880000005	629537.4970920001	475.53760170000004	1278900.783603	579.3564769407869	1558109.074227275	73.34698013087751	197257.81942154444	14.365289400000002	38633.705946
1400000US18097321002	829514.3717610685	1911532.9271217852	7.19999980927	22.0	30.6702084184716	2.860645688598284	16.959542296689825	24.7	7.4	1.0	74245.0	17.533824	23.466200999999998	21.85084372330013	3.9588144082361865	0.943817	385.744128	1301798.76288	516.2564219999999	1742248.0932449999	480.71856191260287	1622315.892236418	87.0939169811961	293922.17573949567	20.763974	70073.693165
1400000US36063021300	1366394.4959477885	2355229.3086475376	9.5	19.2	23.77171215880893	8.833746898263026	0.0	35.2	3.6	2.0	23766.0	13.281024	10.922307	13.844305	3.083250464809327	3.170513	254.9956608	315636.816384	209.7082944	259579.548162	265.810656	329023.75263	59.19840892433908	73276.53054665847	60.8738496	75350.411958
1400000US17031040202	682621.8525366571	2138508.264315376	5.0	16.3	4.833638983494891	24.495677233429397	16.151427822897563	16.6	18.1	4.9	47367.0	35.771190000000004	38.342071000000004	40.423259	10.241444301952866	2.53481	583.0703970000001	1694373.9567300002	624.9757573	1816148.8770570003	658.8991217	1914728.509053	166.93554212183173	485106.4922506014	41.317403	120066.34526999999
1400000US06019000300	-2084038.9122479416	1782455.759655903	8.5	15.4	22.485207100591715	66.29585798816568	2.4615384615384617	43.2	11.6	3.6	35254.0	14.4289	18.17674	13.059309999999998	1.8683900000000002	1.237946	222.20506	508676.44060000003	279.921796	640802.79196	201.11337399999996	460392.9147399999	28.773206000000005	65868.22106000001	19.0643684	43642.548284
1400000US06085512020	-2241597.2808078374	1887830.9909894976	2.5	10.6	1.36741214057508	34.19808306709265	30.93929712460064	15.3	4.2	2.3	102401.0	28.025535	33.659751	30.93961869360463	5.121414931245996	1.75531	297.070671	2869842.809535	356.79336059999997	3446792.162151	327.9599581522091	3168247.8938438077	54.28699827120755	524438.0103745211	18.606285999999997	179745.49930999998
1400000US53061040700	-1947135.61332676	3045442.415918824	6.0	18.4	6.294924852973209	9.60575038118057	2.592027880636027	35.3	8.8	4.7	32157.0	26.915916999999997	26.962508	31.13042565150514	5.5969025762796045	2.608765	495.2528727999999	865535.1429689999	496.1101472	867033.369756	572.7998319876945	1001061.0976754507	102.98300740354472	179979.59614542325	48.001276	83890.056105
1400000US06075030302	-2280517.203894428	1954708.4996776392	4.19999980927	26.0	4.9218031278748855	9.866605335786568	46.067157313707455	13.9	1.0	4.6	146111.0	42.169847	16.703148	50.00101900000001	9.777330233722214	1.334124	1096.4160219999999	6161478.515017	434.28184799999997	2440513.6574279997	1300.0264940000002	7305698.887109001	254.21058607677756	1428575.4977793864	34.687224	194930.19176400002
1400000US45051051302	1558075.3247674203	1307776.1261730692	7.80000019073	39.8	0.0	3.409961685823755	0.6896551724137931	5.2	11.1	0.7	60977.0	31.676134	48.78259	81.452412	11.79922924103171	3.147835	1260.7101332	1931515.622918	1941.5470819999998	2974615.99043	3241.8059975999995	4966723.726524	469.60932379306206	719481.6014303906	125.283833	191945.534795
1400000US48085030403	-75256.18091457603	1121743.985974841	4.09999990463	14.3	9.269949066213922	17.113752122241085	3.2937181663837007	3.3	5.8	1.9	107540.0	51.518967	69.30695	69.09014623665026	9.02592964215603	1.696677	736.7212281000001	5540349.711180001	991.0893850000001	7453269.403	987.9890911840987	7429954.326289369	129.07079388283123	970648.4737174594	24.262481100000002	182460.64458
1400000US04013107800	-1471117.2660306494	1285647.1985861205	7.09999990463	54.4	0.7668019846639603	7.713125845737482	0.7216959855660803	3.6	1.5	1.0	96536.0	44.711330000000004	26.827865	51.984552475931636	11.074298541913905	1.611038	2432.2963520000003	4316252.952880001	1459.4358559999998	2589854.77564	2827.959654690681	5018380.757816536	602.4418406801163	1069068.4840422007	87.64046719999999	155523.164368
1400000US55133203305	625379.5696457655	2254987.312369488	4.59999990463	23.9	0.0889284126278345	6.224988883948422	1.7785682525566917	1.7	2.8	0.8	92411.0	39.48912	39.77269	57.32951127634662	14.853376431609039	1.291043	943.7899679999999	3649229.06832	950.5672909999998	3675434.0555899995	1370.1753195046842	5297877.466558468	354.995696715456	1372615.369421423	30.855927699999995	119306.574673
1400000US36047000900	1828018.9335253977	2177090.645150713	2.0	11.6	4.360336432049579	8.123063302346171	11.02257636122178	5.0	1.1	3.4	169255.0	30.290206	18.205392999999997	27.012133	11.465671043922283	0.649239	351.3663896	5126768.81653	211.18255879999995	3081353.7922149994	313.3407428	4571938.570915	133.0017841094985	1940622.152539066	7.5311724	109886.946945
1400000US06073005200	-1955205.421012124	1290048.6771309664	3.70000004768	11.6	13.50359813743474	21.95569352335262	9.538591787780442	15.4	7.6	3.8	65625.0	40.574061	27.842844999999997	44.008482	14.522836609476766	1.727244	470.65910759999997	2662672.753125	322.97700199999997	1827186.7031249998	510.4983912	2888056.63125	168.4649046699305	953061.1524969127	20.036030399999998	113350.3875
1400000US06037900803	-1994944.502421181	1528124.449513157	4.90000009537	13.4	15.66678093932122	45.49194377785396	3.496743229345218	23.5	4.2	1.5	56144.0	18.888659000000004	41.301241	33.881483904843684	3.31341192409994	5.864591	253.10803060000006	1060484.8708960002	553.4366294	2318816.874704	454.0118843249054	1902242.0323535437	44.3997197829392	186028.19906666703	78.5855194	329261.597104
1400000US47051960201	880299.3956954723	1401202.3158907678	7.30000019073	29.0	1.4575741801145237	1.2493492972410205	0.0	12.5	5.8	1.2	67358.0	34.228837999999996	68.03408	62.912283	4.566176039538313	5.185702	992.6363019999999	2305586.070004	1972.9883200000002	4582639.56064	1824.4562070000002	4237645.558314	132.41910514661106	307568.4856712217	150.385358	349298.515316
1400000US48113004600	-78598.89026063758	1075403.1898595523	5.09999990463	20.8	15.587649402390438	33.41633466135458	0.5976095617529881	10.4	8.8	1.6	66908.0	56.24577300000001	29.033904999999997	44.1433609186208	6.964322000000001	1.521934	1169.9120784000002	3763292.1798840007	603.905224	1942600.5157399997	918.1819071073127	2953543.9923430807	144.85789760000003	465968.85637600004	31.6562272	101829.560072
1400000US12053041003	1317089.5518748562	699188.6988761604	11.6999998093	33.2	4.157043879907621	21.87396898713296	5.707687231936655	22.8	10.5	2.2	39079.0	25.129050999999997	45.070665	31.98815767280614	3.1484810993459695	4.23402	834.2844931999999	982018.1840289999	1496.346078	1761316.5175349999	1062.006834737164	1250065.213695591	104.5295724982862	123039.49288134114	140.569464	165461.26758
1400000US12099007202	1592941.7129813093	503451.52728115104	4.80000019073	19.9	4.878582367096915	16.954714504484794	4.506672500546927	14.4	12.0	2.0	77911.0	47.955061	30.827834	48.632359899652485	8.084542089196376	2.478913	954.3057139	3736226.757571	613.4738966	2401827.374774	967.7839620030844	3788995.792141825	160.88238757500787	629874.7587113788	49.330368699999994	193134.590743
1400000US48029170200	-244643.60321172175	708483.4681550913	10.8000001907	18.6	0.1786033220217896	98.8926594034649	0.0535809966065368	31.0	32.1	7.4	25755.0	19.069911	24.636042	29.089536713304813	2.685625	0.645615	354.70034460000005	491145.55780500005	458.2303812	634501.26171	541.0653828674696	749201.0180511655	49.952625000000005	69168.27187499999	12.008439000000001	16627.814325000003
1400000US17031222200	684089.5921868341	2131456.2269039936	1.60000002384	5.2	3.738719381177482	14.00945423291792	6.532015470562956	5.7	1.0	5.0	150625.0	28.575047	14.555335	23.730818	9.241321724619064	1.799494	148.59024440000002	4304116.454375001	75.687742	2192397.334375	123.4002536	3574454.4612499997	48.05487296801914	1391974.0847707465	9.3573688	271048.78375
1400000US04021000205	-1433839.8456312416	1247075.1853343442	2.90000009537	10.5	2.2628372497824194	23.78299970989266	2.170002901073397	2.9	12.6	4.2	71833.0	27.304443999999997	54.083768	43.1305767918607	2.8302467108037717	2.000516	286.69666199999995	1961360.1258519997	567.879564	3884999.306744	452.8710563145373	3098198.7226897296	29.717590463439603	203305.11197716734	21.005418000000002	143703.06582800002
1400000US48355002703	-133919.26302240565	516641.370086824	5.80000019073	19.6	4.612159329140461	64.62264150943396	0.2620545073375262	10.0	20.4	2.9	53045.0	44.246079	50.293969000000004	43.87435990010103	4.693417807902414	2.355198	867.2231484000001	2347033.260555	985.7617924000001	2667843.585605	859.9374540419802	2327315.420900859	91.9909890348873	248962.34762018351	46.161880800000006	124931.47791
1400000US39113100201	1004574.89450248	1934772.4801029533	5.80000019073	17.0	23.206839032527103	3.16930775646372	0.6880733944954129	10.0	6.4	6.6	49653.0	23.748485	42.693825000000004	36.10312909402836	4.919311782455477	5.853734	403.724245	1179183.525705	725.7950250000001	2119876.4927250003	613.7531945984822	1792628.6689057902	83.62830030174311	244258.5879342618	99.513478	290655.454302
1400000US48487950600	-303328.2689756905	1234471.9269985466	7.80000019073	29.2	9.032925357696948	26.40923978624375	0.0	9.2	9.5	3.6	49706.0	12.616525999999999	52.104557	46.9900602834253	6.566661886194658	1.413523	368.4025591999999	627117.0413559999	1521.4530644	2589909.110242	1372.1097602760187	2335687.936447938	191.746527076884	326402.49571519165	41.274871600000004	70260.574238
1400000US12083002503	1336630.7546473849	782407.2043647938	9.0	30.4	16.460317460317462	15.174603174603174	0.0	24.9	22.6	7.3	44731.0	23.294341	32.100328	26.639500723096184	2.8803744486578924	1.156106	708.1479664	1041979.167271	975.8499711999999	1435879.771768	809.840821982124	1191611.5068448153	87.56338323919992	128842.02946291618	35.1456224	51713.777486000006
1400000US41041951000	-2189555.8539334848	2730356.620106407	6.80000019073	28.4	1.0967098703888334	23.728813559322035	1.9441674975074776	25.2	5.4	5.0	35250.0	29.500765	20.635573	37.110327999999996	6.011174381718308	0.575754	837.821726	1039901.96625	586.0502732	727403.94825	1053.9333152	1308139.062	170.71735244079994	211893.89695557035	16.351413599999997	20295.3285
1400000US29095016600	123663.05593239889	1784506.156039862	7.09999990463	28.4	91.4756446991404	1.5042979942693409	0.6446991404011462	20.9	30.5	6.8	26944.0	27.403364	26.022229	23.056091	6.43685	0.793736	778.2555375999999	738356.239616	739.0313036	701142.938176	654.7929843999999	621223.315904	182.80653999999998	173434.4864	22.542102399999997	21386.422784
1400000US42101035100	1762739.3929661105	2087969.221834396	10.1000003815	46.3	8.789109147360879	3.988535944590399	5.254358729400526	12.8	2.3	3.1	55081.0	17.660402	17.886001	25.31506253807193	6.935442810607459	0.909782	817.6766126	972752.602562	828.1218463	985178.821081	1172.0873955127304	1394378.95965954	321.1110021311253	382011.12545106944	42.12290659999999	50111.702342
1400000US13121010117	1065249.608102863	1276059.4064986063	2.5	7.4	45.82079184996527	12.94281083584163	9.238249594813617	7.8	19.9	2.1	60731.0	25.586106	23.207309	29.34701673155653	5.360660047791575	1.522955	189.3371844	1553869.803486	171.7340866	1409403.0828789999	217.1679238135183	1782273.6731241597	39.66888435365766	325558.24536243017	11.269867000000001	92490.580105
1400000US41067031615	-2073757.8183753935	2796919.0600515585	4.30000019073	16.5	1.36	29.56	9.92	13.4	8.4	3.1	71196.0	41.325585999999994	48.267711	50.556679467789316	7.84947642772781	2.088168	681.8721689999999	2942216.4208559995	796.4172315	3436467.952356	834.1852112185237	3599433.3513887282	129.51636105750887	558851.3237485092	34.454772	148669.208928
1400000US17197880503	649742.4925963377	2096569.2226974445	9.19999980927	45.4	10.956483322288491	13.872321625800751	1.5241882041086812	6.6	1.7	1.4	55128.0	24.681433	22.095194	27.218945	3.2498419259491444	1.908301	1120.5370581999998	1360638.038424	1003.1218075999999	1218063.8548319999	1235.740103	1500525.9999600002	147.54282343809115	179157.28569372444	86.6368654	105200.817528
1400000US36029012901	1390734.6293069017	2325050.591384354	6.30000019073	23.3	1.3325930038867295	6.107717934480844	0.0	15.2	5.8	3.7	51882.0	19.865337	18.525216	24.378771578115717	6.7435526367139795	1.49598	462.8623521	1030653.414234	431.63753280000003	961125.256512	568.0253777700963	1264819.4270157996	157.12477643543573	349868.9978979947	34.856334000000004	77614.43436
1400000US36029011100	1390166.7392983476	2335549.4747954	7.19999980927	19.3	6.786050895381715	2.5447690857681438	0.0	6.7	1.9	1.5	57340.0	17.425976000000002	18.125656	20.45123103773574	6.277116267304986	1.56133	336.32133680000004	999205.4638400001	349.8251608	1039325.11504	394.7087590282998	1172673.5877037675	121.14834395898623	359929.84676726785	30.133669000000005	89526.6622
1400000US13121009502	1064436.8115948755	1262439.0689820517	6.5	26.1	20.584432376519267	3.775536591673132	7.757951900698215	10.8	4.9	0.0	86053.0	62.391130000000004	22.947053	47.764556482207524	11.181811092790685	1.737084	1628.4084930000001	5368943.909890001	598.9180833	1974662.751809	1246.6549241856164	4110283.378963404	291.8452695218369	962228.3899679168	45.3378924	149481.289452
1400000US36081016100	1832667.0843686075	2185479.488672768	3.59999990463	17.1	1.001306051371354	40.61819764910753	17.936438833260777	8.0	13.6	5.7	74453.0	34.611935	32.785121	57.101968600000006	16.750037185393087	1.051249	591.8640885000001	2576962.396555	560.6255691	2440950.613813	976.4436630600002	4251412.868175801	286.4256358702218	1247090.5185640715	17.976357900000004	78268.641797
1400000US36081018501	1832450.0306290695	2183544.885865096	4.90000009537	20.6	4.776869893148962	32.90383406662477	19.26461345065996	14.6	7.4	1.5	58500.0	29.971489	36.323124	71.42400500000001	13.908999999999999	0.677419	617.4126734	1753332.1065	748.2563544000001	2124902.754	1471.3345030000003	4178304.2925000004	286.5254	813676.4999999999	13.954831400000002	39629.0115
1400000US06037400302	-1977590.1777619852	1455443.5763981536	5.40000009537	25.9	4.185161699429296	37.66645529486367	7.482561826252378	5.0	3.9	4.4	81853.0	60.646106	74.100385	77.369605	8.395707287254666	4.699453	1570.7341454	4964065.714418001	1919.1999715	6065338.813405001	2003.8727695	6332934.278065001	217.44881873989584	687213.8285836562	121.71583269999999	384664.32640900003
1400000US53057952500	-1944046.4159787116	3095218.9694670225	4.90000009537	24.4	0.8341675008341675	31.69836503169837	4.5712379045712375	26.5	11.2	2.4	51490.0	21.086164	24.060358	30.521765371385587	3.867447	1.940334	514.5024016	1085726.58436	587.0727352	1238867.83342	744.7310750618083	1571565.6989726438	94.3657068	199134.84603	47.344149599999994	99907.79766
1400000US12086004000	1598022.313479119	441405.7460041135	4.80000019073	18.7	0.7029150299772586	29.85321480256357	0.4961753152780649	6.8	6.4	1.6	102023.0	59.507165	25.187142	46.687151273695335	13.585157122687356	2.86472	1112.7839855	6071099.494795	470.9995554	2569667.7882660003	873.0497288181027	4763163.234396219	254.04243819425355	1385998.4851279322	53.570264	292267.32856
1400000US48365950200	144171.13672867994	1021166.5175902336	7.30000019073	23.6	11.401218450826804	9.48651000870322	0.0	13.6	16.7	3.5	55438.0	14.979493	77.27087900000001	60.297965	3.6571118713544024	7.82144	353.5160348	830433.132934	1823.5927444000004	4283742.990002001	1423.031974	3342798.58367	86.3078401639639	202742.96792414537	184.585984	433604.99072
1400000US48365950600	163625.14338149293	997274.7360190608	7.40000009537	19.8	4.813729593972373	9.920468815403934	0.0	15.0	21.4	2.1	63125.0	14.419349	64.04461	50.519233	4.1755569021702525	10.190605	285.50311020000004	910221.405625	1268.083278	4042816.0062500006	1000.2808134	3189026.583125	82.676026662971	263582.0294494972	201.773979	643281.9406249999
1400000US51510201400	1618159.237000908	1916723.1860450415	2.90000009537	14.0	2.4935912374737823	9.76462363085528	2.213936145420648	2.8	3.3	0.8	159688.0	33.01484	13.596938999999999	26.306874	5.096257218710439	1.014535	462.20776	5272073.76992	190.357146	2171267.995032	368.296236	4200892.095312	71.34760106194614	813811.1227414325	14.203489999999999	162009.06508
1400000US53007961000	-1825699.2472134824	2949136.538728752	5.5	16.7	1.2410189418680602	37.01828870019595	0.2122795558458524	17.9	15.7	1.3	43271.0	44.675639	18.17053	18.969713	4.979930346627498	0.729129	746.0831712999999	1933159.5751689998	303.44785099999996	786257.0036299999	316.79420709999994	820838.451223	83.16483678867921	215486.56602891846	12.1764543	31550.140959
1400000US06037533401	-2016712.619643251	1450824.1666594448	4.40000009537	16.4	0.0	99.60768928991762	0.0	18.2	12.7	4.6	58214.0	16.925303	32.720854	42.258052	3.7154591129509043	1.876025	277.57496919999994	985289.588842	536.6220056	1904811.7947560002	693.0320528	2460010.239128	60.93352945239482	216291.73680132395	30.76681	109210.91935
1400000US51059482502	1586476.952531417	1920693.5051490671	3.20000004768	16.4	1.6050244242847174	3.0355896720167483	21.84228890439637	1.4	0.3	1.2	176912.0	47.397764	36.947691	38.74436834285627	6.773304281786871	4.145714	777.3233296	8385233.224768001	605.9421323999999	6536489.910192	635.4076408228427	6854343.692271388	111.08219022130467	1198278.8070994788	67.9897096	733426.5551679999
1400000US12086000707	1581209.7053782856	443357.34015574906	8.19999980927	30.0	0.2709640616086708	94.79463776383344	0.7273245864232744	20.5	16.8	3.4	41085.0	38.114862	30.566395	39.46555217108019	4.693682	3.975861	1143.44586	1565949.1052700002	916.99185	1255820.338575	1183.9665651324058	1621442.2109488295	140.81046	192839.92497	119.27583	163348.249185
1400000US06097154303	-2325752.93234957	2068436.9068375595	8.30000019073	65.9	0.0	14.267015706806282	2.81413612565445	19.1	0.7	2.3	78882.0	12.998142999999999	5.050875	9.282446	1.409068	0.601349	856.5776237	1025319.5161259999	332.8526625	398423.12175	611.7131914	732217.9053720001	92.85758120000001	111150.101976	39.628899100000005	47435.611818000005
1400000US06037232500	-2027228.8819172853	1453155.7311473226	5.09999990463	17.8	31.639676113360327	66.23481781376518	1.0121457489878545	18.1	10.0	3.1	55841.0	26.315751	46.057166	59.592870422321916	8.198554000000001	3.289352	468.4203678	1469497.8515909999	819.8175548	2571878.206606	1060.7530935173302	3327725.4772528782	145.93426120000004	457815.45391400007	58.5504656	183680.705032
1400000US48349970600	-19339.40459310334	1003301.1557689648	8.80000019073	31.0	25.299011960478417	10.16640665626625	0.0	21.8	23.3	9.7	44740.0	11.886638000000001	50.346904	47.675160999999996	2.8079944433405553	1.795256	368.48577800000004	531808.1841200001	1560.754024	2252520.48496	1477.929991	2132986.70314	87.0478277435572	125629.67139505644	55.652936	80319.75344
1400000US54075960102	1389619.4755232297	1842511.0186993612	10.5	32.8	0.0	0.1526717557251908	0.0	19.5	10.3	4.1	39866.0	15.324380000000001	18.097136	21.568908	5.147517	0.421702	502.639664	610921.73308	593.5860607999999	721460.4237759999	707.4601824	859866.0863280001	168.83855759999997	205210.91272199998	13.8318256	16811.571932000003
1400000US19153011701	186947.37335691188	2075824.9595168675	3.40000009537	14.4	1.850746268656716	2.674626865671642	6.22089552238806	2.1	1.0	1.5	127923.0	63.630813	62.062775	68.80125566451285	16.496942859176364	2.148429	916.2837072000001	8139844.491399	893.70396	7939256.366325	990.7380815689851	8801263.028371477	237.55597717213965	2110338.4213744183	30.9373776	274833.48296700005
1400000US48201210700	62456.87209447099	748143.1731509606	7.09999990463	20.0	13.62342415616104	81.37454249694997	0.3253355022366815	21.4	40.5	2.6	39047.0	14.607535	24.095343	31.262836424473416	5.793040935096846	0.916079	292.15070000000003	570380.419145	481.90686	940850.858121	625.2567284894683	1220719.9738664136	115.86081870193692	226200.86939272654	18.32158	35770.136713
1400000US39061007800	978307.7036891404	1852019.7961214837	5.80000019073	16.2	24.684014869888475	2.75092936802974	0.2973977695167286	19.0	11.5	3.9	45833.0	21.939366999999997	15.051829999999999	15.568477	6.612173	0.498914	355.41774539999994	1005547.0077109999	243.83964599999996	689870.5243899999	252.20932739999998	713550.006341	107.1172026	303055.725109	8.0824068	22866.725362
1400000US12111381300	1554363.168943517	613137.8577027018	9.39999961853	61.7	0.9107956067506028	3.5360300026788103	1.259040985802304	17.2	3.4	2.4	66724.0	47.803093999999994	26.524068	56.687308	14.385754833176428	2.305723	2949.4508997999997	3189613.644056	1636.5349956	1769791.913232	3497.6069036000004	3782403.938992	887.6010732069857	959875.105488864	142.2631091	153847.061452
1400000US39061006600	983720.4983064944	1851134.4990815187	9.19999980927	16.0	76.96608274319792	0.8572493477450615	0.3354453969437197	47.4	8.6	10.1	20820.0	34.391352999999995	21.800677	16.985779	5.901219	0.88814	550.2616479999999	716027.9694599999	348.810832	453890.09514	271.772464	353643.91878	94.419504	122863.37958000001	14.21024	18491.074800000002
1400000US48087950300	-386556.7889335202	1331545.7602023748	8.5	22.2	8.352980801616706	28.76389356685753	0.0	14.6	23.3	5.6	39120.0	8.893029	23.359572	20.980998	1.3075141491497553	0.274065	197.4252438	347895.29448000004	518.5824984	913826.45664	465.7781556	820776.64176	29.026814111124565	51149.95351473842	6.084243	10721.4228
1400000US31055004300	2412.314696759516	2027450.708407271	3.70000004768	9.9	8.489208633093526	3.0575539568345325	12.338129496402878	27.6	7.0	2.2	47529.0	23.156177000000003	20.582874	22.623407298219178	9.52584225403605	0.848839	229.24615230000003	1100589.9366330002	203.7704526	978283.418346	223.97173225236986	1075267.9254770593	94.3058383149569	452753.7564920794	8.4035061	40344.468831
1400000US40109108221	-138208.7984894848	1404256.8797350652	3.59999990463	11.5	6.585548084107162	8.741594620557157	5.069911409969047	3.0	4.7	1.6	98492.0	55.915893000000004	76.385959	72.5969197061337	12.930622201022707	2.423165	643.0327695000001	5507268.133356	878.4385285	7523405.873828	834.8645766205376	7150215.815696521	148.70215531176115	1273562.8418231285	27.8663975	238662.36718
1400000US13251970200	1333724.4509501874	1193275.6279441323	7.40000009537	28.3	45.47311095983663	0.8849557522123894	3.4717494894486043	11.7	16.1	2.2	45650.0	8.541733999999998	40.944137	35.694528999999996	1.6834046585029714	1.343896	241.73107219999994	389930.1570999999	1158.7190771	1869099.85405	1010.1551706999999	1629455.2488499999	47.64035183563409	76847.42266066064	38.0322568	61348.852399999996
1400000US13251970400	1342248.3403853057	1176842.7443595731	8.60000038147	29.2	35.47630220553731	3.16752698263726	0.0	23.3	13.4	5.8	35512.0	9.529027	30.738146999999998	29.016908967349817	1.1824445483696133	1.027002	278.2475884	338394.80682399997	897.5538923999999	1091573.076264	847.2937418466147	1030448.4712485267	34.52738081239271	41990.97080170171	29.9884584	36470.895024
1400000US37183051400	1543543.4483867723	1556996.7948789776	3.5	14.2	7.534940247113632	2.1065424346769293	1.6204172574437916	21.7	3.7	6.4	70000.0	72.245115	71.085873	83.61606933180049	15.451448970381392	6.043839	1025.880633	5057158.05	1009.4193966	4976011.11	1187.3481845115668	5853124.853226034	219.41057537941575	1081601.4279266975	85.8225138	423068.73000000004
1400000US08005007704	-751013.992646519	1890038.4680171933	3.79999995232	13.0	33.372549019607845	35.01960784313726	1.1372549019607845	9.4	16.1	7.8	54946.0	30.850640000000002	25.422291	27.064678535814863	6.077192823988423	2.551246	401.05832000000004	1695119.2654400002	330.489783	1396853.201286	351.84082096559325	1487095.8268288835	79.00350671184951	333917.4369068679	33.166198	140180.762716
1400000US22099020100	419991.72668334417	804102.2875322151	6.90000009537	25.3	11.595104750051856	0.0	0.2074258452603194	10.1	4.3	2.4	51071.0	18.838995999999998	47.639787	42.35137033538741	4.896475197266035	1.22841	476.62659879999995	962126.3647159999	1205.2866111	2433011.561877	1071.4896694853014	2162926.8343985705	123.8808224908307	250067.8847995737	31.078773	62736.12711
1400000US21175950100	1119381.592995165	1732145.8654610447	9.89999961853	19.9	1.7214996174445294	3.1752104055087984	0.0	22.0	10.2	2.3	34506.0	5.302365	25.884549	14.802531	0.790173	1.306181	105.51706349999999	182963.40669	515.1025251	893172.247794	294.57036689999995	510776.134686	15.724442699999999	27265.709538	25.9930019	45071.081586
1400000US48113016401	-95526.12086041596	1069429.5863512803	3.59999990463	13.8	28.89003259564248	41.97975639046149	9.51278092297135	4.7	12.1	5.1	72788.0	23.411735	44.89199	39.46002133277041	4.166525560414446	2.4092	323.081943	1704093.36718	619.509462	3267598.16812	544.5482943922317	2872216.0327696926	57.49805273371936	303273.06249144673	33.24696	175360.8496
1400000US48113005400	-76175.92886324796	1073196.77784156	7.30000019073	17.8	23.39016719086244	67.6543618606191	0.6786955802019533	8.3	32.9	4.2	40391.0	13.580519	25.197291	21.24557130095213	3.1424418740442794	1.603343	241.73323820000002	548530.7429290001	448.5117798	1017743.780781	378.1711691569479	858129.8704167574	55.93546535798818	126926.3697345225	28.5395054	64760.627112999995
1400000US36047098400	1837326.3180583883	2174095.4271883643	4.0	21.2	91.74174174174176	4.004004004004004	0.3503503503503503	2.6	6.5	3.1	71875.0	34.833915000000005	36.753397	64.87551237987654	10.112925089590867	0.669346	738.478998	2503687.6406250005	779.1720164	2641650.409375	1375.3608624533827	4662927.452303627	214.39401189932636	726866.4908143436	14.1901352	48109.24375
1400000US36047098600	1837162.186895704	2173867.52816445	4.59999990463	23.0	91.45658263305322	3.396358543417367	1.855742296918768	10.9	6.3	5.8	73654.0	31.575295999999998	33.914478	58.585278550418685	9.924945416227422	0.351292	726.231808	2325646.851584	780.032994	2497936.9626120003	1347.4614066596298	4315040.106352538	228.2737445732307	731011.9296868145	8.079716	25874.060967999998
1400000US36047100600	1836953.5119697496	2172358.1389062875	4.19999980927	22.5	84.13793103448276	5.555555555555555	1.839080459770115	6.4	9.4	3.5	77241.0	43.26334	41.452429	70.59832525763342	10.936004973165616	1.082113	973.42515	3341703.64494	932.6796525000001	3201827.0683890004	1588.4623182967518	5453085.241224863	246.06011189622637	844707.9601322854	24.347542500000003	83583.490233
1400000US12099007615	1589929.9785617131	497997.7516209076	5.40000009537	28.3	1.8546215973676337	19.14448100508525	4.935686509123541	20.7	12.1	5.3	39833.0	64.716491	47.194658	63.47092399060335	10.782821721648963	4.759543	1831.4766953	2577851.9860030003	1335.6088214	1879904.8121139999	1796.2271489340749	2528237.3153177034	305.15385472266564	429512.13763844315	134.6950669	189586.876319
[truncated: 68,383 more rows]
